# Supplementary material for: Assessing the mineral accretion technique (MAT) for marine benthic restoration: a scoping review highlighting procedural weaknesses and evidence gaps
Source: PeerJ. 2026 Jun 22;14:e21440. doi: 10.7717/peerj.21440 (PMC13296807; doi:10.7717/peerj.21440)
Supplement: Supplemental Information 1 [file peerj-14-21440-s001.xlsx]

## Sheet: Search String Selection
N	Platform	Search String	Date	N Sources	Within
1	Scopus	( TITLE-ABS-KEY ( benth* OR "benthic invertebrate*" OR coral* OR sponge* OR reef* OR oyster* ) AND TITLE-ABS-KEY ( restor* OR transpl* OR transl* OR recover* ) AND TITLE-ABS-KEY ( biorock OR "electric* artificial reef*" OR "electric* reef*" OR "mineral accretion techn*" ) )	2025-02-25	21	TITLE-ABS-KEY
2	WOS	TS=(benth* OR "benthic invertebrate*" OR coral* OR sponge* OR reef* OR oyster*) AND TS=(restor* OR transpl* OR transl* OR recover*) AND TS=(biorock OR "electric* artificial reef*" OR "electric* reef*" OR "mineral accretion techn*" )	2025-02-25	13	Topic
3	Scopus	( TITLE-ABS-KEY ( restor* OR recover* OR ( ( habitat* OR marine* OR ecolog* OR environmental* OR ecosystem* OR communit* OR " ecosystem AND based " OR active OR passive OR assist* ) AND ( restor* OR recover* OR transplant* OR translocat* OR protection* OR rehabilitat* OR management ) ) OR " restoration AND technique* " OR transplant* OR transl* ) AND TITLE-ABS-KEY ( "electrochemical deposition" O…	2025-02-25	6136	TITLE-ABS-KEY
4	WOS	(TS=( restor* OR recover* OR ( ( habitat* OR marine* OR ecolog* OR environmental* OR ecosystem* OR communit* OR " ecosystem AND based " OR active OR passive OR assist* ) AND ( restor* OR recover* OR transplantation OR translocation OR protection* OR rehabilitation OR management ) ) OR " restoration AND technique* " OR transplantation* OR translocation*) AND TS=( "mineral accretion technolog*" OR …	2025-02-25	55	Topic
5	Scopus	( TITLE-ABS-KEY ( restor* OR recover* OR ( ( habitat* OR marine* OR ecolog* OR environmental* OR ecosystem* OR communit* OR " ecosystem AND based " OR active OR passive OR assist* ) AND ( restor* OR recover* OR transplantation OR translocation OR protection* OR rehabilitation OR management ) ) OR " restoration AND technique* " OR transplantation* OR translocation* ) AND TITLE-ABS-KEY ( "mineral a…	2025-02-25	57	TITLE-ABS-KEY
6	Scopus	( TITLE-ABS-KEY ( restor* OR recover* OR ( ( habitat* OR marine* OR ecolog* OR environmental* OR ecosystem* OR communit* OR " ecosystem AND based " OR active OR passive OR assist* ) AND ( restor* OR recover* OR transplantation OR translocation OR protection* OR rehabilitation OR management ) ) OR " restoration AND technique* " OR transplantation* OR translocation* ) AND TITLE-ABS-KEY ( "mineral a…	2025-03-04	99	TITLE-ABS-KEY
7	Scopus	( TITLE-ABS-KEY ( restor* OR recover* OR ( ( habitat* OR marine* OR ecolog* OR environmental* OR ecosystem* OR communit* OR " ecosystem AND based " OR active OR passive OR assist* ) AND ( restor* OR recover* OR transplantation OR translocation OR protection* OR rehabilitation OR management ) ) OR " restoration AND technique* " OR transplantation* OR translocation* ) AND TITLE-ABS-KEY ( "mineral a…	2025-03-10	86	TITLE-ABS-KEY
8	Scopus	( TITLE-ABS-KEY ( restor* OR recover* OR ( ( habitat* OR marine* OR ecolog* OR environmental* OR ecosystem* OR communit* OR " ecosystem AND based " OR active OR passive OR assist* ) AND ( restor* OR recover* OR transplantation OR translocation OR protection* OR rehabilitation OR management ) ) OR " restoration AND technique* " OR transplantation* OR translocation* ) AND TITLE-ABS-KEY ( "mineral a…	2025-03-14	89	TITLE-ABS-KEY
9	WOS	(Topic) and restor* OR recover* OR ( ( habitat* OR marine* OR ecolog* OR environmental* OR ecosystem* OR communit* OR " ecosystem AND based " OR active OR passive OR assist* ) AND ( restor* OR recover* OR transplantation OR translocation OR protection* OR rehabilitation OR management ) ) OR " restoration AND technique* " OR transplantation* OR translocation* (Topic) and "mineral accretion technol…	2025-03-14	56	Topic
10	Scopus	( TITLE-ABS-KEY ( restor* OR recover* OR ( ( habitat* OR marine* OR ecolog* OR environmental* OR ecosystem* OR communit* OR " ecosystem AND based " OR active OR passive OR assist* ) AND ( restor* OR recover* OR transplant* OR transl* OR protect* OR rehabilit* OR management ) ) OR " restoration AND techn* " OR transpl* OR translocat* OR growth OR survival OR reproduct* OR branch* ) AND TITLE-ABS-K…	2025-03-20	213	TITLE-ABS-KEY
11	WOS	restor* OR recover* OR ( ( habitat* OR marine* OR ecolog* OR environmental* OR ecosystem* OR communit* OR " ecosystem AND based " OR active OR passive OR assist* ) AND ( restor* OR recover* OR transplant* OR transl* OR protect* OR rehabilit* OR management ) ) OR " restoration AND techn* " OR transpl* OR translocat* OR growth OR survival OR reproduct* OR branch* (Topic) and "mineral accretion tech…	2025-03-20	180	Topic
12	Google	"Biorock" AND "Benthic" AND "Restoration"	2025-03-20	1340	Topic
13	Google Scholar	"Biorock" AND "Benthic" AND "Restoration"	2025-03-20	148	Topic
