# Supplementary material for: Assessing the mineral accretion technique (MAT) for marine benthic restoration: a scoping review highlighting procedural weaknesses and evidence gaps
Source: PeerJ. 2026 Jun 22;14:e21440. doi: 10.7717/peerj.21440 (PMC13296807; doi:10.7717/peerj.21440)
Supplement: Supplemental Information 2 [file peerj-14-21440-s002.xlsx]

## Sheet: Metadata
Link to the Repository: https://zenodo.org/records/17278118?token=eyJhbGciOiJIUzUxMiJ9.eyJpZCI6Ijk2MDlkZmZkLWExYWYtNDE2Ni05N2VmLWY4Y2U2ZTBmNzA0OCIsImRhdGEiOnt9LCJyYW5kb20iOiI4NzE5NmMxNzcyZmUyMTdmOTQ4YTkxZjU3ZTAyNGExYiJ9.oDMN-T9v5c92AbvaPjULlulTYRYOWOFgVAdoOFz7NyrZr6RCHqkll5jQcl5AD3kyFb8PUT0gtydyakgyyuccsQ
Search: Information related to the search conducted on the scientific databases
Research Question
N = Number of the search
Source = Platform in which the search was conducted
Search string = terms and synonyms used in the search
Date = date in which the search was conducted
N sources = number of sources retrieved for that search
Search within = fields used to conduct the search
IDs: Publication relevant information from the retrieved sources of the search, each is assigned an identification code
ID = Assigned identification code
Source = Title of the source
Author = authors of the source
Year = year of publication of the source
Journal = publisher of the source
Excluded = x if the source was excluded during the title screening
Excluded abstract = x if the source was excluded during the abstract screening
Excluded full-text = x if the source was excluded during the full-text screening
Included = x if the source passed all the screening steps and was included in the final library
Exlusion criteria: Reasons of exclusion of the source during the screening. The reason is marked by an x
Screenings: Shows the screening step in which the source was excluded and the topic of the source. It is marked by an x.
Inclusion: Final library with all the included publications
ID = Assigned identification code
Source = Title of the source
Authors = authors of the source
Year = year of publication of the source
Publication type = scientific article, book chapter, conference paper
Journal = publisher of the source
DOI = identification link of the source
Keywords = keywords of the source
Keywords: contains only the included publications that presented keywords. Keywords are separated by ";"
Extraction:
Observation = number assigned to each outcome presented in the study
Study area = location where the study was conducted
Coordinates = coordinates of the study area
subject = organism or habitat in which the study was conducted
duration = time during the study was conducted in days
Experiment = brief description on the goal of the experiment
Separation = distance between the treatment and the control group; Clear means that there was enough separation > 10 m; Unclear that separation was not enough and it might have influence from the electric field
control = control group used to compare with the treatment. NEC = natural existing colonies; Steel = steel mesh; NA = control but not specified; No control = no control was used; LVMD = low-voltage mineral deposited material.
treatment = treatment subjected to the subject
n.replicates = number of replicates used for the treatments
sampling technique = brief description on how the variables of interest were sampled
outcome = variable measured
control.mean = mean value of the control group
control.sd = standard deviation value of the control group
control.size = sample size of the control group
mean = mean value of the treatment
sd = standard deviation value of the treatment
size.sample = sample size of the treatment group
statistical.value = significancy or non significancy between the control and the treatment groups
limitations = any confounding variable, limitation or highlighted methodological error that could have been conducted during the study.
Quality framework: information about the variables and criteria used to analyze the methodology of the reviewed literature
Variable = part of the methodology evalutated
Criteria = reasons why the variable is receiving a certain score
score = points giving to the variable depending on the criteria; 0 is the lowest score.
Quality assessment: evaluation of the quality of the reviewed studies following the Quality Assessment guidelines
R code: the script of the R code developed to analyze the data

## Sheet: Search
Research Question: What is the current State of the Art on the use of the Mineral Accretion Technique for benthic ecological restoration?
N	Source	Search String	Date	N Sources	Search within
1	Scopus	( TITLE-ABS-KEY ( benth* OR "benthic invertebrate*" OR coral* OR sponge* OR reef* OR oyster* ) AND TITLE-ABS-KEY ( restor* OR transpl* OR transl* OR recover* ) AND TITLE-ABS-KEY ( biorock OR "electric* artificial reef*" OR "electric* reef*" OR "mineral accretion techn*" ) )	2025-02-25	21	TITLE-ABS-KEY
2	Scopus	( TITLE-ABS-KEY ( restor* OR recover* OR ( ( habitat* OR marine* OR ecolog* OR environmental* OR ecosystem* OR communit* OR " ecosystem AND based " OR active OR passive OR assist* ) AND ( restor* OR recover* OR transplant* OR translocat* OR protection* OR rehabilitat* OR management ) ) OR " restoration AND technique* " OR transplant* OR transl* ) AND TITLE-ABS-KEY ( "electrochemical deposition" O…	2025-02-25	6136	TITLE-ABS-KEY
3	Scopus	( TITLE-ABS-KEY ( restor* OR recover* OR ( ( habitat* OR marine* OR ecolog* OR environmental* OR ecosystem* OR communit* OR " ecosystem AND based " OR active OR passive OR assist* ) AND ( restor* OR recover* OR transplantation OR translocation OR protection* OR rehabilitation OR management ) ) OR " restoration AND technique* " OR transplantation* OR translocation* ) AND TITLE-ABS-KEY ( "mineral a…	2025-02-25	57	TITLE-ABS-KEY
4	Scopus	( TITLE-ABS-KEY ( restor* OR recover* OR ( ( habitat* OR marine* OR ecolog* OR environmental* OR ecosystem* OR communit* OR " ecosystem AND based " OR active OR passive OR assist* ) AND ( restor* OR recover* OR transplant* OR translocat* OR protection* OR rehabilitat* OR management ) ) OR " restoration AND technique* " OR transplant* OR transl* ) AND TITLE-ABS-KEY ( "electrochemical deposition" O…	2025-02-25	43	TITLE-ABS-KEY
5	Scopus	( TITLE-ABS-KEY ( restor* OR recover* OR ( ( habitat* OR marine* OR ecolog* OR environmental* OR ecosystem* OR communit* OR " ecosystem AND based " OR active OR passive OR assist* ) AND ( restor* OR recover* OR transplantation OR translocation OR protection* OR rehabilitation OR management ) ) OR " restoration AND technique* " OR transplantation* OR translocation* ) AND TITLE-ABS-KEY ( "mineral a…	2025-03-04	99	TITLE-ABS-KEY
6	Scopus	( TITLE-ABS-KEY ( restor* OR recover* OR ( ( habitat* OR marine* OR ecolog* OR environmental* OR ecosystem* OR communit* OR " ecosystem AND based " OR active OR passive OR assist* ) AND ( restor* OR recover* OR transplantation OR translocation OR protection* OR rehabilitation OR management ) ) OR " restoration AND technique* " OR transplantation* OR translocation* ) AND TITLE-ABS-KEY ( "mineral a…	2025-03-10	86	TITLE-ABS-KEY
7	Scopus	( TITLE-ABS-KEY ( restor* OR recover* OR ( ( habitat* OR marine* OR ecolog* OR environmental* OR ecosystem* OR communit* OR " ecosystem AND based " OR active OR passive OR assist* ) AND ( restor* OR recover* OR transplantation OR translocation OR protection* OR rehabilitation OR management ) ) OR " restoration AND technique* " OR transplantation* OR translocation* ) AND TITLE-ABS-KEY ( "mineral a…	2025-03-14	89	TITLE-ABS-KEY
8	Scopus	( TITLE-ABS-KEY ( restor* OR recover* OR ( ( habitat* OR marine* OR ecolog* OR environmental* OR ecosystem* OR communit* OR " ecosystem AND based " OR active OR passive OR assist* ) AND ( restor* OR recover* OR transplant* OR transl* OR protect* OR rehabilit* OR management ) ) OR " restoration AND techn* " OR transpl* OR translocat* OR growth OR survival OR reproduct* OR branch* ) AND TITLE-ABS-K…	2025-03-20	213	TITLE-ABS-KEY
9	Web of Science	TS=(benth* OR "benthic invertebrate*" OR coral* OR sponge* OR reef* OR oyster*) AND TS=(restor* OR transpl* OR transl* OR recover*) AND TS=(biorock OR "electric* artificial reef*" OR "electric* reef*" OR "mineral accretion techn*" )	2025-02-25	13	Topic
10	Web of Science	(TS=( restor* OR recover* OR ( ( habitat* OR marine* OR ecolog* OR environmental* OR ecosystem* OR communit* OR " ecosystem AND based " OR active OR passive OR assist* ) AND ( restor* OR recover* OR transplantation OR translocation OR protection* OR rehabilitation OR management ) ) OR " restoration AND technique* " OR transplantation* OR translocation*) AND TS=( "mineral accretion technolog*" OR …	2025-02-25	55	Topic
11	Web of Science	(Topic) and restor* OR recover* OR ( ( habitat* OR marine* OR ecolog* OR environmental* OR ecosystem* OR communit* OR " ecosystem AND based " OR active OR passive OR assist* ) AND ( restor* OR recover* OR transplantation OR translocation OR protection* OR rehabilitation OR management ) ) OR " restoration AND technique* " OR transplantation* OR translocation* (Topic) and "mineral accretion technol…	2025-03-14	56	Topic
12	Web of Science	https://www.webofscience.com/wos/woscc/summary/5035bae9-155b-4949-a0d3-de569faa72b0-015421e026/relevance/1	2025-03-20	180	Topic
13	Google	"Biorock" AND "Benthic" AND "Restoration"	2025-03-20	1340	Topic
14	Google scholar	"Biorock" AND "Benthic" AND "Restoration"	2025-03-20	148	Topic

## Sheet: IDs
ID	Source	Author	Year	Journal	Excluded	Excluded Abstract	Excluded Full Text	Included
EAR1	What is the most effective way of preventing corals from extinction?	Leser, S.	2021	Bulletin de la Societe, Vaudoise des Sciences Naturelles, 100, pp. 181-188	x
EAR2	Smart Port Breakwater Design and Construction	Reece, F. S., T.J., Goreau	2016	14th Triennial International Conference		x
EAR3	Some recent advanced systems for ocean development	Narita, H.	1986	NA		x
EAR4	The science and policy of the verified carbon standard methodology for Tidal Wetland and Seagrass restoration	Needelman, B. A., Emmer, I.M., Emmett-Mattox, S., Crooks, S., Megonigal, J.P., McGlathery, K.	2018	Estuaries and Coasts, Volume 41, Issue 8, Pages 2159-2171		x
EAR5	Novel settlement substrates for European flat oyster (Ostrea edulis) restoration	Kamermans, P., Anteau, F., Didderen, K., ter Hofstede, R., Zhao, Y., Le Graet, A., Maas, D., Pouvreau, S., Valk, S., Wijgerde, T., Zempleni, A., Kodger, T.E., Murk, T.	2025	Ecological Engineering, Volumen 212, 107532		x
EAR6	Monitoring coral reef conditions in the Biorock Permuteran rehabilitation area during the 2016 coral bleaching	Subhan, B., Arafat, D., Jundulloh, M.A.A., Arya, A.G., Setiawan, A., Wibowo, M.M., Astika, K., Karissa, P.T., Trialfhianty, T.I., Bachtiar, R., Akbar, N., Aisyah, Z., Ayu, I.P.	2024	BIO Web of Conferences 106, 02004				x
EAR7	Biorock Technology application to the growth and acropora corals growth rate	Nugroho, B.S., Zuhry, N., Kusnandar, K., Simanjuntak, S.W., Akamsyah, H.K., Karissa, P.T.	2022	International Conference on Sustainable Fisheries and Marine				x
EAR8	A new framework for Artificial Coral Reef Design	Vogler, V.	2022	Conference Paper: Journal of Digital Landscape Architecture			x
EAR9	Innovative material can mimic coral and boulder reefs properties	Margheritini, L., Moldrup, P., Jensen, R.L., Frandsen, K.M., Antonov, Y. I., Kawamoto, K., de Jonge, L.W., Vaccarella, R., Bjorgard, T.L., Simonsen, M.E.	2021	Frontiers in Marine Sciences, 8, 652986			x
EAR10	Themal, moisture and mechanical properties of Seacrete: A sustainable sea-grown material	Johra, H., Margheritini, L., Antonov, Y. I., Frandsen, K. M., Simonsen, M.E., Moldrup, P., Jensen, R.L.	2021	Construction and Building Materials, 266, 121025			x
EAR11	Biorock Electric Reefs grow back severely eroded beaches in months	Goreau, T. J., Prong, P.	2017	Journal of Marine Science and Engineering, 5, 48		x
EAR12	Future coastal cities with Biorock infrastructure	Gautama, J., Yogiaman, C., Tracy, K.	2021	Alternative Coastal Futures with Biodesign			x
EAR13	The escalation of coral growth by biorock technology applied in Sabang marine ecotourism	Samdion, M., Mahendra, M., Rizak, M., Rani, C., Faizal, A.	2018	AACL Bioflux (Conference)				x
EAR14	Electricity protects coral from overgrowth by an encrusting sponge in Indonesia	Nitzsche, J.	2013	Chapter 8, Innovative Methods of Marine Ecosystem Restoration				x
EAR15	Biorock Reef Restoration in Gili Trawangan, North Lombok, Indonesia	Bakti, L., Virgota, A., Damayanti, L., Radiman, T., Retnowulan, A., Hernawati, Sabil, A., Robbe, D.	2013	Chapter 6, Innovative Methods of Marine Ecosystem Restoration				x
EAR16	Bottom-Up Community-Based Coral Reef and Fisheries Restoration in Indonesia, Panama and Palau	Goreau, T., Hilbertz, W.	2007	Chapter 7, Handbook of regenerative landscape design			x
EAR17	Increased oyster growth and survival using biorock technology	Berger, N., Haseltine, M.G., Boehm, J.T., Goreau, T.	2013	Chapter 12, Innovative Methods of Marine Ecosystem Restoration				x
EAR18	Differential physiological responses of two congeneric scleractinian corals to mineral accretion and an electric fiel	Borell, E.M., Romatzki, S.B.C., Ferse S.C.A.	2010	Coral Reefs 29:191-200				x
EAR19	The effects of Biorock-associated electric fields on the Caribbean reef shark (Carcharhinus perezi) and the bull shark (Carcharhinus leucas)	Uchoa, P.M., O'Connell, C. P., Goreau, T.	2017	Animal Biology 67 191-208			x
EAR20	Effects of severe hurricane on Biorock Coral Reef Restoration Projects in Grand Turks, Turks and Caicos Islands	Wells, L., Perez, F., Hibbert, M., Clerveaux, L., Johnson, J., Goreau, T.	2010	Revista de Biología Tropical			x
EAR21	Increased Zooxanthellae Numbers and Mitotic Index in Electrically Stimulated Corals	Goreau, T., Cervino, J.M., Pollina, R.	2004	Symbiosis, 37, 107-120				x
EAR22	Restoring coral reefs, oyster banks, and fisheries by seawater electrolysis: coastal zone management and tourism applications	Goreau, T., Hilbertz, W., Azeez, A., Hakeem, A., Dodge, R., Despaigne, Gabriel., Shwaiko, C.	2003	OCEANS 2003 (conference Abstract)			x
EAR23	Shore protection, beach formation, and production of building materials and energy using seawater electrolysis technology	Goreau, T., Hilbertz, W., Azeez, A., Hakeem, A., Allen, J.	2003	OCEANS 2003 (conference Abstract)			x
EAR24	Initial survival of coral nubbins transplanted by a new coral transplantation technology	van Treeck, P., Schuhmacher, H.	1997	Marine Ecology Progress Series, 150, 287-292				x
EAR25	Suitability of mineral accretion as a rehabilitation method for cold-water corals	Strömberg, S.M., Lundälv, T., Goreau, T.	2010	Journal of Experimental Marine Biology and Ecology, 395, 153-161				x
EAR26	Early colonization of sessile megabenthos on electrolytic carbonated structures	Carmona-Rodríguez, A., Antón, C., Climent, M.A., Garcés, P., Montiel, V., Ramos-Esplà, A. A.	2023	Science of the Total Environment, 900, 165796				x
EAR27	Low electric current density enhances the calcification rate of the colonial stony coral Galaxea fascicularis	Huang, B., Yuan, T., Liang, T., Guo, Y., Yuan, X., Zhou, W., Huang, H., Liu, S.	2020	Aquatic Ecosystem Health & Management, 23:3, 332-340				x
EAR28	Lessons learned implementing mineral accretion and coral gardening at Agincourt Reef, Great Barrier Reef	Cook, N., Cook, K., Harris, K.J., Songcuan, A., Smith, A.K.	2023	Ecological Management & Restoration, Vol 24				x
EAR30	Mass Diving Tourism - A new dimension calls for new management approaches	van Treeck, P., Schuhmacher, H.	1998	Marine Pollution Bulletin, Vol. 37, No 8-12, 499-504			x (discussion)
EAR31	Growth and survival of coral transplants with and without electrochemical deposition of CaCO3	Sabater, M. G., Yap, H. T.	2002	Journal of Experimental Marine Biology and Ecology, 272, 131 - 146				x
EAR32	Long-term effects of induced mineral accretion on growth, survival and corallite properties of Porites cylindrica	Sabater, M. G., Yap, H. T.	2004	Journal of Expermiental Marine Biology and Ecology, 311, 355-374				x
EAR33	Integrated electrochemical and biogenic deposition of hard material - A nature-like colonization substrate	Schulmacher, H., Schillak, L.	1994	Bulletin of Marine Science, 55(2-3), 672-679				x
EAR34	Electrically stimulated corals in Indonesia reef restoration project show greatly accelerated growth rates	Jompa, J., Suharto, Anpusyahnur, E.M., Dwjja, P. N., Subagio, J., Alimin, I., Anwar, R., Syamsuddin, S., Radiman, T. H. U., Triyono, H., Sue, R.A., Soeyasa, N.	2013	Chapter 5, Innovative Methods of Marine Ecosystem Restoration				x Manually
EAR35	Electrical current stimulates coral branching and growth in Jakarta Bay	Zamani, N.P., Khalid, I., Abdallah, Subhan, B.	2013	Chapter 7, Innovative Methods of Marine Ecosystem Restoration				x Manually
EAR36	Negative effects by mineral accretion technique on the heat resilience, growth and recruitment of corals	Knoester, E.G., Sanders, R., Durden, D., Masiga, B.O., Murk, A. J., Osinga, R.	2024	Plos One, 19(12)				x
EAR37	Gorgonian soft corals have higher growth and survival in electrical fields	Fitri, D., Rachman, M.A.	2013	Chapter 9, Innovative Methods of Marine Ecosystem Restoration				x Manually
EAR38	Utilization of low-voltage electricity to stimulate cultivation of pearl oysters pictada maxima	Karissa, P.T., Sukardi, Priyono, S.B., Mamangkey, N.G.F., Taylor, J.J.U	2013	Chapter 11, Innovative Methods of Marine Ecosystem Restoration				x Manually
EAR39	Electrical stimulation increases oyster growth and survival in restoration projects	Shorr, J., Cervino, J., Lin, C., Weeks, R., Goreau, T.J.	2013	Chapter 13, Innovative Methods of Marine Ecosystem Restoration				x Manually
EAR40	Restoration of Seagrass Mats (Posidonia oceanica) with Electrical Stimulation	Vaccarella, R., Goreau, T.J.	2013	Chapter 14, Innovative Methods of Marine Ecosystem Restoration				x Manually
EAR46	Artificial reefs created by electrolysis and coral transplantations: an approach ensuring the compatibility of environmental protection and diving tourism	van Treeck, P., Schuhmacher, H.	1999	Estuarine, Coastal and Shelf Science, 49, 75-81			x
EAR47	Influence of electrical fields on the performance of Acropora coral transplants on two different designs of structures	Romatzki, S.	2014	Marine Biology Research, 10, 5, 449-459				x
EAR48	Reef restoration using seawater electrolysis in Jamaica	Thomas, G, Wolf, H.	2013	Chapter 4, Innovative Methods of Marine Ecosystem Restoration				x
EAR49	Electrical stimulation greatly increases settlement, growth, survival, and stress resistance of Marine Organisms	Goreau, T.	2014	Natural Resources, 5, 10			x
EAR50	Oyster recruitment and growth on an electrified artificial reef structure in Grand Isle, Lousiana	Piazza, B. P., Piehler, M. K., Goddman, B.P., La Peyre, M.K., La Peyre, J.F.	2009	Bulletin of Marine Science, 84(1), 59-66				x Manually
EAR51	Enhancing settlement and growth of corals using feeble electrochemical method	Kihara, K., Taniguchi, H., Koibuchi, Y., Yamamoto, S., Yasufumi, K., Hosokawa, Y.	2013	Galaxea, Journal of Coral Reef Studies (Special Issue), 323-329				x Manually
EAR52	In-situ electro-stimulation enhances branching but not massive scleractinian coral growth	Samidon, M., Razi, N. M., Agustiar, M., Harahap, P.B., Najmi, N., Bahri, S., Liu, S.Y.V.	2022	Frontiers in Marine Science, 9, 917360				x
EAR53	The effects of electrical voltage differences and initial fragment size on growth performance and survival rate of coral acropora cerealis in biorock method	Natasasmita, D., Wijayanti, D. P., Suryono, C. A.	2016	Journal of Aquaculture and Marine Biology				x Manually
EAR54	Reversal of ocean acidification enhances coral reef calcification	Albright, R., Caldeira, L., Hosfelt, J., Kwiatkowski, L., Maclare, J.K., Mason, B.M., Nebuchina, Y., Ninokawa, A., Pongratz, J., Ricke, K.L., Rivlin, T., Schneider, K., Sesboüé, M., Shamberger, K., Silverman, J., Wolfe, K., Zhu, K., Caldeira, K.	2016	Nature 513, 362-365			x
EAR55	Cathodically protected steel as an alternative to plastic for oyster restoration mats	Hunsucker, K., Melnikov, A., Gilligan, M., Gardner, H., Erdogan, C., Weaver, R., Swain, G.	2021	Ecological Engineering, 164, 106210				x
EAR56	Mineral Accretion: An environmentally alternative to plastic for oyster restoration	Hunsucker, K., Melnikov, A., Gilligan, M., Gardner, H., Weaver, R., Swain, G.	2019	OCEANS 2019 MTS/IEEE SEATTLE (Conference Paper)				x
EAR57	Minjingu phosphate rock solubilization and potential for use of Klebsiella variicola-MdE4 and Klebsiella variicola-MdG1 as biofertilizer for maize production	Kwaslema, Damiano, Amuri, Nyambilila, Tindwa, Hamisi	2022	Journal of Central European Agriculture - Volume 23, Issue 4, pp. 817 – 831	x
EAR58	Microbially-Enhanced Vanadium Mining and Bioremediation Under Micro- and Mars Gravity on the International Space Station	Cockell, Charles S., Santomartino, Rosa, Finster, Kai, Waajen, Annemiek C., Nicholson, Natasha, Loudon, Claire-Marie, Eades, Lorna J., Moeller, Ralf, Rettberg, Petra, Fuchs, Felix M., Van Houdt, Rob, Leys, Natalie, Coninx, Ilse, Hatton, Jason, Parmitano, Luca, Krause, Jutta, Koehler, Andrea, Caplin, Nicol, Zuijderduijn, Lobke, Mariani, Alessandro, Pellari, Stefano, Carubia, Fabrizio, Luciani, Gia…	2021	Frontiers in Microbiology - Volume 12, Issue 0, pp	x
EAR59	The optimized integration of temperature-controlled transports into distributed sector-integrated energy systems	Telle, Jan-Simon, Schlüters, Sunke, Schönfeldt, Patrik, Hanke, Benedikt, von Maydell, Karsten, Agert, Carsten	2022	Energy Conversion and Management - Volume 269, Issue 0, pp.	x
EAR60	Diagenetic cycling and diffusive/benthic fluxes of iron and manganese in sediments of a large semi-enclosed sea remote to major rivers	Sun, Wen-Xuan, Zhu, Mao-Xu, Yang, Gui-Peng, Li, Tie, Li, Qing-Qing, Xu, Zhen, Han, Ying-Jian	2025	Chemical Geology - Volume 674, Issue 0, pp.	x
EAR61	An integrated combined power and cooling strategy for small islands	Yousefzadeh, Moslem, Lenzen, Manfred, Tyedmers, Elijah Keenan, Hassan Ali, S.M	2020	Journal of Cleaner Production - Volume 276, Issue 0, pp.	x
EAR62	Microbe-mineral interaction and biomining on the International Space Station: the BioRock experiment	Santomartino, R., Cockell, C.S.	2021	Memorie della Societa Astronomica Italiana - Journal of the Italian Astronomical Society - Volume 92, Issue 2, pp. 99 – 102	x
EAR63	Utilisation of titanium and titanium dioxide as scaffolds for proliferating coral reef	Ueda, Masato, Sawatari, Chihiro, Takahashi, Tomoyuki, Tsuruta, Hiroaki, Tokushige, Hidenobu, Hikosaka, Hirohisa, Yonetsu, Daigo, Ikeda, Masahiko	2021	Materials Science Forum - Volume 1016, Issue 0, pp. 1497 – 1502	x
EAR64	Benthic microbial fuel cell equipped with a photocatalytic Cu 2 O-coated cathode	Jia, Yuhong, Zhang, Dandan, You, Hong, Li, Weiguo, Jiang, Kun	2019	Journal of Nanoparticle Research - Volume 21, Issue 1, pp	x
EAR65	BioRock: New experiments and hardware to investigate microbe-mineral interactions in space	Loudon, Claire-Marie, Nicholson, Natasha, Finster, Kai, Leys, Natalie, Byloos, Bo, Van Houdt, Rob, Rettberg, Petra, Moeller, Ralf, Fuchs, Felix M., Demets, René, Krause, Jutta, Vukich, Marco, Mariani, Alessandro, Cockell, Charles	2018	International Journal of Astrobiology - Volume 17, Issue 4, pp. 303 – 313	x
EAR66	The impact of space flight on survival and interaction of Cupriavidus metallidurans CH34 with basalt, a volcanic moon analog rock	Byloos, Bo, Coninx, Ilse, Van Hoey, Olivier, Cockell, Charles, Nicholson, Natasha, Ilyin, Vyacheslav, Houdt, Rob Van, Boon, Nico, Leys, Natalie	2017	Frontiers in Microbiology - Volume 8, Issue 0, pp.	x
EAR67	No Effect of Microgravity and Simulated Mars Gravity on Final Bacterial Cell Concentrations on the International Space Station: Applications to Space Bioproduction	Santomartino, Rosa, Waajen, Annemiek C., de Wit, Wessel, Nicholson, Natasha, Parmitano, Luca, Loudon, Claire-Marie, Moeller, Ralf, Rettberg, Petra, Fuchs, Felix M., Van Houdt, Rob, Finster, Kai, Coninx, Ilse, Krause, Jutta, Koehler, Andrea, Caplin, Nicol, Zuijderduijn, Lobke, Zolesi, Valfredo, Balsamo, Michele, Mariani, Alessandro, Pellari, Stefano S., Carubia, Fabrizio, Luciani, Giacomo, Leys, N…	2020	Frontiers in Microbiology - Volume 11, Issue 0, pp.	x
EAR68	Characterization of Biofilm Bacterial Communities in a Vertical Unsaturated-Flow Bioreactor Treating Domestic Greywater	Rodríguez-Martínez, Sara, Dekel, Anat, Aizenberg-Gershtein, Yana, Gilboa, Yael, Sharaby, Yehonatan, Halpern, Malka, Friedler, Eran	2016	Environmental Processes - Volume 3, Issue 2, pp. 325 – 340	x
EAR69	Electric reefs	Henderson, Caspar	2002	New Scientist - Volume 174, Issue 2350, pp. 38	x
EAR70	Influence of landfill leachate suspended solids on clog (biorock) formation	Vangulck, Jamie F., Rowe, R. Kerry	2004	Waste Management - Volume 24, Issue 7, pp. 723 – 738	x
EAR71	Modification of bismuth film and poly(L-hydroxyproline) onto a screen-printed graphene electrode: A step towards a non-enzymatic platform for determining L-hydroxyproline in human urine samples	Yomthiangthae, Phanumas, del Valle, Manel, Siangproh, Weena	2024	Talanta - Volume 267, Issue 0, pp.	x
EAR72	Calciothermic reduction of titanium oxide and in-situ electrolysis in molten CaCl2	Suzuki, Ryosuke O., Teranuma, Koh, Ono, Katsutoshi	2003	Metallurgical and Materials Transactions B: Process Metallurgy and Materials Processing Science - Volume 34, Issue 3, pp. 287 – 295	x
EAR73	Electrodeposition of the manganese-doped nickel-phosphorus catalyst with enhanced hydrogen evolution reaction activity and durability	Liu, Xinbao, Niu, Jingjing, Rajendran, Saravanan, Lei, Yongpeng, Qin, Jiaqian, Zhang, Xinyu	2022	International Journal of Hydrogen Energy - Volume 47, Issue 100, pp. 41994 – 42000	x
EAR74	Long-term evaluating the strengthening effects of iron-carbon mediator for coking wastewater treatment in EGSB reactor	Liu, Yanbo, Zhang, Zhaohan, Song, Yanfang, Peng, Fangyue, Feng, Yujie	2024	Journal of Hazardous Materials - Volume 474, Issue 0, pp	x
EAR75	Enrichment of Marinobacter sp. and Halophilic Homoacetogens at the Biocathode of Microbial Electrosynthesis System Inoculated With Red Sea Brine Pool	Alqahtani, Manal F., Bajracharya, Suman, Katuri, Krishna P., Ali, Muhammad, Ragab, Ala’a, Michoud, Grégoire, Daffonchio, Daniele, Saikaly, Pascal E.	2019	Frontiers in Microbiology - Volume 10, Issue 0, pp.	x
EAR76	A new concept for producing Ti sponge: Calciothermic reduction	Ono, Katsutoshi, Suzuki, Ryosuke O.	2002	JOM - Volume 54, Issue 2, pp. 59 – 61	x
EAR77	Electrochemical separation is an attractive strategy for development of radionuclide generators for medical applications	Chakravarty, Rubel, Dash, Ashutosh, Pillai, M.R.A.	2012	Current Radiopharmaceuticals - Volume 5, Issue 3, pp. 271 – 287	x
EAR78	Sulfion oxidation assisting self-powered hydrogen production system based on efficient catalysts from spent lithium-ion batteries	Wang, Boran, Xiao, Xiao, Li, Junfeng, Zhang, Mengtian, Jiao, Miaolun, Zheng, Zhiyang, Li, Tongtong, Zhang, Qi, Zhang, Xuan, Zhou, Guangmin	2023	Proceedings of the National Academy of Sciences of the United States of America - Volume 120, Issue 52, pp.	x
EAR79	Circular RNA CDR1as regulates osteoblastic differentiation of periodontal ligament stem cells via the miR-7/GDF5/SMAD and p38 MAPK signaling pathway	Li, Xiaobei, Zheng, Yunfei, Zheng, Yan, Huang, Yiping, Zhang, Yixin, Jia, Lingfei, Li, Weiran	2018	Stem Cell Research and Therapy - Volume 9, Issue 1, pp.	x
EAR80	Sonoelectrochemical synthesis of FeCo nanoparticles: Study of the effects of bath's composition on process efficiency and particles features	Zin, Valentina, Zanella, Alessandra, Agnoli, Andrea, Brunelli, Katya, Dabalà, Manuele	2009	Current Nanoscience - Volume 5, Issue 2, pp. 232 – 239	x
EAR81	A novel water electrolysis hydrogen production system powered by a renewable hydrovoltaic power generator	Lee, Seung-Hwan, Kwon, Yongbum, Kim, Sungsoon, Yun, Jeungjai, Kim, Eugene, Jang, Gyuyong, Song, Yoseb, Kim, Bum Sung, Oh, Chang-Suk, Choa, Yong-Ho, Kim, Jae-Yup, Park, Jong Hyeok, Jeong, Da-Woon	2024	Chemical Engineering Journal - Volume 495, Issue 0, pp.	x
EAR82	Selective zinc alkaline leaching optimization and cadmium sponge recovery by electrowinning from cold filter cake (CFC) residue	Moradkhani, D., Rasouli, M., Behnian, D., Arjmandfar, H., Ashtari, P.	2012	Hydrometallurgy - Volume 115, Issue 0, pp. 84 – 92	x
EAR83	Acellular mineral deposition in collagen-based biomaterials incubated in cell culture media	Andre-Frei, V., Chevallay, B., Orly, I., Boudeulle, M., Huc, A., Herbage, D.	2000	Calcified Tissue International - Volume 66, Issue 3, pp. 204 – 211	x
EAR84	Adsorption-electrochemical mediated precipitation for phosphorus recovery from sludge filter wastewater with a lanthanum-modified cellulose sponge filter	Dong, Shuoxun, Li, Xiaolin, Wang, Siying, Zhang, Daxin, Chen, Yuchi, Xiao, Feng, Wang, Yili	2023	Science of the Total Environment - Volume 898, Issue 0, pp	x
EAR85	The Cenozoic Record of Continental Mineral Deposition on Broken and Ninetyeast Ridges, Indian Ocean: Southern African Aridity and Sediment Delivery from the Himalayas	Hovan, Steven A., Rea, David K.	1992	Paleoceanography - Volume 7, Issue 6, pp. 833 – 860	x
EAR86	Nanosized-Zinc-Mediated Self-Gelation of Graphene Oxide under Ambient Conditions	Lin, Yunhui, Boyer, Cyrille, Zhu, Shenmin, Wang, Da-Wei	2018	ChemPlusChem - Volume 83, Issue 10, pp. 947 – 955	x
EAR87	Integrated cost and environmental impact assessment of management options for dredged sediment	Svensson, Nina, Norén, Anna, Modin, Oskar, Karlfeldt Fedje, Karin, Rauch, Sebastien, Strömvall, Ann-Margret, Andersson-Sköld, Yvonne	2022	Waste Management - Volume 138, Issue 0, pp. 30 – 40	x
EAR88	Environmental quality assessment of reservoirs impacted by Hg from chlor-alkali technologies: case study of a recovery	Le Faucheur, Séverine, Vasiliu, Dan, Catianis, Irina, Zazu, Mariana, Dranguet, Perrine, Beauvais-Flück, Rebecca, Loizeau, Jean-Luc, Cosio, Claudia, Ungureanu, Costin, Ungureanu, Viorel Gheorghe, Slaveykova, Vera I.	2016	Environmental Science and Pollution Research - Volume 23, Issue 22, pp. 22542 – 22553	x
EAR89	Oxygen-enriching triphase platform for reliable sensing of femtomolar Alzheimer's neurofilament lights	Song, Yunji, Kim, Hayeon, Lee, Joonseok, Kim, Kayoung	2024	Biosensors and Bioelectronics - Volume 260, Issue 0, pp.	x
EAR90	eCoral: How Electrolysis Could Restore Seawater Conditions Ideal for Coral Reefs	Lees, Eric W., Tournassat, Christophe, Weber, Adam Z., Gilbert, Pupa U. P. A.	2024	Journal of Physical Chemistry Letters - Volume 15, Issue 49, pp. 12206 – 12211		x
EAR91	Eco-Friendly Superhydrophobic Coupling Conversion Coating with Corrosion Resistance on Magnesium Alloy	An, Kai, Tong, Wei, Wang, Youqiang, Qing, Yongquan, Sui, Yi, Xu, Ying, Ni, Chenbing	2023	Langmuir - Volume 39, Issue 18, pp. 6355 – 6365	x
EAR92	Lindane degradation by electrooxidation process: Effect of electrode materials on oxidation and mineralization kinetics	Dominguez, Carmen M., Oturan, Nihal, Romero, Arturo, Santos, Aurora, Oturan, Mehmet A.	2018	Water Research - Volume 135, Issue 0, pp. 220 – 230	x
EAR93	Direct electroreduction of oxides in molten fluoride salts	Gibilaro, M., Pivato, J., Cassayre, L., Massot, L., Chamelot, P., Taxil, P.	2011	Electrochimica Acta - Volume 56, Issue 15, pp. 5410 – 5415	x
EAR94	Fundamental aspects of Calciothermic process to produce titanium	Ono, Katsutoshi	2004	Materials Transactions - Volume 45, Issue 5, pp. 1660 – 1664	x
EAR95	Sabkha deposition on an epicontinental-foredeep: The petroleum-bearing Cane Creek interval of the Pennsylvanian Paradox Formation, in the Paradox Basin, Utah, U.S.A.	Jagniecki, Elliot A., Vanden Berg, Michael D., Birgenheier, Lauren P., Ritter, Scott M., Maxwell, Gregor, List, Dave	2025	Marine and Petroleum Geology - Volume 174, Issue 0, pp	x
EAR96	Hurricane Effects on Benthic Nitrogen Cycling in an Emerging Coastal Deltaic Floodplain Within the Mississippi River Delta Plain	Li, Song, Twilley, Robert R., Poveda, Denise M., Fulweiler, Robinson W.	2024	Estuaries and Coasts - Volume 47, Issue 1, pp. 60 – 75	x
EAR97	High-activity and excellent-reusability γ-Fe2O3/SiO2 coating on TC4 titanium alloy by plasma electrolytic oxidation for enhanced photo-Fenton degradation	Zhang, Xiao, Xia, Qixing, Zhou, Yang, Wang, Yahui, Jiang, Zhaohua, Yao, Zhongping	2022	Chemosphere - Volume 303, Issue 0, pp.	x
EAR98	Comparing the osteogenic potential of bone marrow and tendon-derived stromal cells to repair a critical-sized defect in the rat femur	Kunkel, Nadja, Wagner, Andrea, Gehwolf, Renate, Heimel, Patrick, Tempfer, Herbert, Korntner, Stefanie, Augat, Peter, Resch, Herbert, Redl, Heinz, Betz, Oliver, Bauer, Hans-Christian, Traweger, Andreas	2023	Journal of Tissue Engineering and Regenerative Medicine - Volume 11, Issue 7, pp. 2014	x
EAR99	Dechlorination of large marine iron artifact using a novel technique involving impressed current	Batis, Georgios, Zacharopoulou, Angeliki, Zacharopoulou, Evgenia, Siova, Helene, Argyropoulos, Vasilike	2015	Anti-Corrosion Methods and Materials - Volume 62, Issue 4, pp. 259 – 269	x
EAR100	Advanced physical model of hydrothermic reduction of iron ore pellets by dissociated 2H+ ionic gas in the shaft furnace	Sekhar, K. Chandra	2024	Canadian Metallurgical Quarterly - Volume 63, Issue 2, pp. 586 – 595	x
EAR101	3D coral-like gold/carbon paper electrode modified with covalent and cross-linked enzyme aggregates for electrochemical sensing of glucose	Yan, Long, Ma, Pengcheng, Liu, Yichen, Ma, Xiaoyan, Chen, Fang, Li, Mengqi	2020	Microchemical Journal - Volume 159, Issue 0, pp.	x
EAR102	Sandwich-type electrochemical aptasensor based on coral-like gold-modified electrode and porous PtPdCu label for the sensitive detection of cardiac troponin I	Chen, Kaicha, Zhao, Hongli, Wang, Zhenxing, Yu, Yueying, Lan, Minbo	2025	Materials Today Chemistry - Volume 43, Issue 0, pp	x
EAR103	Earthquake-triggered submarine canyon flushing transfers young terrestrial and marine organic carbon into the deep sea	Maier, Katherine L, Ginnane, Catherine E, Naeher, Sebastian, Turnbull, Jocelyn C, Nodder, Scott D, Howarth, Jamie, Bury, Sarah J, Hilton, Robert G, Hillman, Jess IT	2025	Earth and Planetary Science Letters - Volume 654, Issue 0, pp	x
EAR104	Preparation of a thick sponge-like structured amorphous silica ceramic coating on 6061 aluminum alloy by plasma electrolytic oxidation in TEOS solution	Chen, Qiong, Lei, Mengwei, Chen, Yingjie, Deng, Yunlai, Chen, Ming-an	2023	Ceramics International - Volume 49, Issue 20, pp. 32679 – 32693	x
EAR105	Exploitation of carbon surface functionality toward additive-free formation of gold nanocuboids suitable for sensitive assay of N-acetylcysteine in pharmaceutical formulations	Murphy, Eoghain, Guin, Saurav K., Lapiy, Alexandra, Camisasca, Adalberto, Giordani, Silvia, Dempsey, Eithne	2024	Electrochemical Science Advances - Volume 4, Issue 6, pp.	x
EAR106	Experimental and theoretical study on the electrochemical behavior of Zofenopril and its voltammetric determination	Taşdemir, Ibrahim Hüdai, Ece, Abdulilah, Kiliç, Esma	2012	Current Pharmaceutical Analysis - Volume 8, Issue 4, pp. 339 – 348	x
EAR107	Carbon-Free Recovery Route for Pure Ti: CuTi-Alloy Electrorefining in a K-Free Molten Salt	Ri, Vladislav E., Yoo, Bung Uk, Nersisyan, Hayk, Lee, Jong Hyeon	2023	ACS Sustainable Chemistry and Engineering - Volume 11, Issue 4, pp. 1414 – 1427	x
EAR108	Superhydrophobic nanohybrid sponges for separation of oil/ water mixtures	Abu-Thabit, Nedal Y., Uwaezuoke, Onyinye J., Abu Elella, Mahmoud H.	2022	Chemosphere - Volume 294, Issue 0, pp.	x
EAR109	Rapid electrochemical preparation of porous sponge-like zinc-zinc oxide coating deposited on an etched stainless steel fiber for selective determination of UV filters in environmental water samples	Song, Wenlan, Zhang, Yida, Guo, Mei, Wang, Tiane, Yang, Yaoxia, Wang, Xuemei, Du, Xinzhen	2015	Analytical Methods - Volume 7, Issue 16, pp. 6619 – 6628		x
EAR110	Evaluating Tidal Marsh Sustainability in the Face of Sea-Level Rise: A Hybrid Modeling Approach Applied to San Francisco Bay	Stralberg, Diana, Brennan, Matthew, Callaway, John C., Wood, Julian K., Schile, Lisa M., Jongsomjit, Dennis, Kelly, Maggi, Parker, V. Thomas, Crooks, Stephen	2011	PLoS ONE - Volume 6, Issue 11, pp.		x
EAR111	Wetland vertical accretion and soil elevation change in the Rhone River Delta, France: The importance of riverine flooding	Hensel, Philippe F., Day Jr., John W., Pont, Didier	1999	Journal of Coastal Research - Volume 15, Issue 3, pp. 668 – 681		x
EAR112	Paleovegetation and paleoclimate dynamics during the last 7000 years in the Atlantic forest of Southeastern Brazil based on palynology of a waterlogged sandy soil	Buso Junior, Antonio Alvaro, Pessenda, Luiz Carlos Ruiz, Mayle, Francis Edward, Lorente, Flávio Lima, Volkmer-Ribeiro, Cecília, Schiavo, Jolimar Antonio, Pereira, Marcos Gervasio, Bendassolli, José Albertino, Macario, Kita Chaves Damasio, Siqueira, Geovane Souza	2019	Review of Palaeobotany and Palynology - Volume 264, Issue 0, pp. 1 – 10	x
EAR113	Utilities of environmental radioactivity tracers in assessing sequestration potential of carbon in the coastal wetland ecosystems	Ren, X., Wang, X.L., Zhang, F.F., Du, J.Q., Du, J.Z., Hong, G.H.	2024	Journal of Environmental Radioactivity - Volume 277, Issue 0, pp	x
EAR114	Carbonate sediment production in coastal wetlands: Periphyton contributions and diatom indicators	Hormiga, Samantha, Gaiser, Evelyn E., Ross, Michael S., Fourqurean, James W., Vidales, Rosario	2025	Ecological Indicators - Volume 171, Issue 0	x
EAR115	Structure and tectonics of intermediate-spread oceanic crust drilled at DSDP/ODP Holes 504B and 896A, Costa Rica Rift	Dilek, Yildirim	1998	Geological Society Special Publication - Volume 131, Issue 0, pp. 179 – 197	x
EAR116	OS process - Thermochemical approach to reduce titanium oxide in the molten CaCl2	Suzuki, Ryosuke O., Ono, Katsutoshi	2003	Yazawa International Symposium: Metallurgical and Materials Processing: Principles and Techologies; Aqueous and Electrochemical Processing - Volume 3, Issue 0, pp. 187 – 199	x
EAR117	The new plant of the kroll process titanium sponge	Murayama, Ryoji, Kosemura, Susumu, Yarita, Hiromi, Nisiyama, Fusahiro, Arai, Fumito, Suzuki, Junichi	2012	Ti 2011 - Proceedings of the 12th World Conference on Titanium - Volume 1, Issue 0, pp. 87 – 90	x
EAR118	Application Niche of Microbial Fuel Cell as a Bio-energy Source for Sustainable Development	Jadhav, Dipak A., Mungray, Arvind K., Mathuriya, Abhilasha S., Chendake, Ashvini D., Gunaseelan, K., Gajalakshmi, S.	2021	Bioelectrochemical Systems: Vol.2 Current and Emerging Applications - Volume 2, Issue 0, pp. 21 – 42	x
EAR119	Alteration of hydrogeomorphic processes by invasive beavers in southern South America	Westbrook, Cherie J., Cooper, David J., Anderson, Christopher B.	2017	Science of the Total Environment - Volume 574, Issue 0, pp. 183 – 190	x
EAR120	Molecular and skeletal fingerprints of scleractinian coral biomineralization: From the sea surface to mesophotic depths	Malik, Assaf, Einbinder, Shai, Martinez, Stephane, Tchernov, Dan, Haviv, Sivan, Almuly, Ricardo, Zaslansky, Paul, Polishchuk, Iryna, Pokroy, Boaz, Stolarski, Jarosław, Mass, Tali	2021	Acta Biomaterialia - Volume 120, Issue 0, pp. 263 – 276	x
EAR121	Biophysical controls on accretion and elevation change in Caribbean mangrove ecosystems	McKee, Karen L	2011	Estuarine, Coastal and Shelf Science - Volume 91, Issue 4, pp. 475 – 483	x
EAR122	Business Case for WEC Networks Enabling the Ocean Internet of Things	Davidson, Ryan	2023	Proceedings of the Annual Offshore Technology Conference - Volume 2023, Issue 0, pp		x
EAR123	Widespread retreat of coastal habitat is likely at warming levels above 1.5 °C	Saintilan, Neil, Horton, Benjamin, Törnqvist, Torbjörn E., Ashe, Erica L., Khan, Nicole S., Schuerch, Mark, Perry, Chris, Kopp, Robert E., Garner, Gregory G., Murray, Nicholas, Rogers, Kerrylee, Albert, Simon, Kelleway, Jeffrey, Shaw, Timothy A., Woodroffe, Colin D., Lovelock, Catherine E., Goddard, Madeline M., Hutley, Lindsay B., Kovalenko, Katya, Feher, Laura, Guntenspergen, Glenn	2023	Nature - Volume 621, Issue 7977, pp. 112 – 119		x
EAR124	Electrochemical purification of cobalt polluted effluents	Dell'Era, A., Lupi, C., Pasquali, M.	2008	Proceedings of the 2008 Global Symposium on Recycling, Waste Treatment and Clean Technology, REWAS 2008 - Volume 0, Issue 0, pp. 1413 – 1418	x
EAR125	Development of an Eco-Sustainable Solution for the Second Life of Decommissioned Oil and Gas Platforms: The Mineral Accretion Technology	Margheritini, Lucia, Colaleo, Giuseppina, Contestabile, Pasquale, Bjorgard, Trine Larsen, Simonsen, Morten Enggrob, Lanfredi, Caterina, Dell'Anno, Antonio, Vicinanza, Diego	2020	SUSTAINABILITY - Volume 12, Issue 9, pp	x
EAR126	Bacterial diversity in Fe-rich hydrothermal sediments at two South Tonga Arc submarine volcanoes	Forget, N. L., Murdock, S. A., Juniper, S. K	2010	GEOBIOLOGY - Volume 8, Issue 5, pp. 417-432	x
EAR127	Zn-Co-CeO2 vs. Zn-Co Coatings: Effect of CeO2 Sol in the Enhancement of the Corrosion Performance of Electrodeposited Composite Coatings	Ridosic, Marija, Nikolic, Nebojsa D., Salicio-Paz, Asier, Garcia-Lecina, Eva, Zivkovic, Ljiljana S., Bajat, Jelena B.	2021	METALS - Volume 11, Issue 5, pp	x
EAR128	Corrosion resistance of composite coating used for fastener protection	Lin, Zhifeng, Xu, Likun, Li, Xiangbo, Wang, Li, Guo, Weimin, Wu, Chuanjie, Yang, Yi	2019	NTI-CORROSION METHODS AND MATERIALS - Volume 66, Issue 5, pp. 595-602	x
EAR129	Electrochemical separation of Fe and Ti from ilmenite via molten salt electrolysis and its mechanism	Chen, Yunfei, Rong, Wan, Dang, Rui, Jia, Zhihua, Meng, Hanqi	2023	JOURNAL OF ALLOYS AND COMPOUNDS - Volume 967, Issue 0, pp.	x
EAR130	Molten Salt-Based Carbon-Neutral Critical Metal Smelting Process From Oxide Feedstocks	Kim, Wan-Bae, Choi, Woo-Seok, Lim, Gyu-Seok, Ri, Vladislav E., Cho, Soo-Haeng, Kwon, Suk-Cheol, Nersisyan, Hayk, Lee, Jong-Hyeon	2023	JOURNAL OF NUCLEAR FUEL CYCLE AND WASTE TECHNOLOGY - Volume 21, Issue 1, pp. 9-22	x
EAR131	Research on the performance and kinetics of nitrogen and phosphorus removal in composite ecological floating beds	Yang, Jixin, Cheng, Shanshan, Liu, Linghua, Wang, Xuedong	2024	JOURNAL OF ENVIRONMENTAL CHEMICAL ENGINEERING - Volume 12, Issue 1, pp	x
EAR132	Facile electrogenerative deposition of Au nanoparticles on a reticulated vitreous carbon electrode at various pH values for the electrooxidation of ethanol	Karoonian, Fatemeh Salehi, Etesami, Mohammad, Mohamed, Norita	2012	CHEMIJA - Volume 23, Issue 4, pp. 269-277	x
EAR133	ZIF-8 induced growth of blade-like Zn nanosheets on carbon fiber cloth for high-performance separation of oil-in-water emulsion	Guo, Junjie, Zhao, Zongbin, Leng, Changyu, Li, Yong, Xiao, Jian, Wang, Xuzhen, Wang, Luxiang, Jia, Dianzeng, Wan, Wubo, Qiu, Jieshan	2022	JOURNAL OF MATERIALS SCIENCE - Volume 57, Issue 33, pp. 15777-15788	x
EAR134	Nickel foam-caged Ag-Au bimetallic nanostructure as a highly rugged and durable SERS substrate	Vu, Tung Duy, Duy, Pham Khac, Chung, Hoeil	2019	SENSORS AND ACTUATORS B-CHEMICAL - Volume 282, Issue 0, pp. 535-540	x
EAR135	Hydrometallurgy recycling of heavy metals from electroplating sludge: Recent development and challenge	Zhu, Suiyi, Xin, Lan, Zheng, Minglin, Lin, Yingzi, Li, Siwen, Kaung, Htet Oo, Yang, Weilu, Qin, Wensheng, Jadambaa, Temuujin, Yang, Yu, Liu, Jiancong, Luo, Wenjing, Yu, Chen	2025	CHEMICAL ENGINEERING RESEARCH \& DESIGN - Volume 214, Issue 0, pp. 269-280	x
EAR136	Biogas Purification by Methane and Acetate Manufacturing	Klein, J. R. Mueller	2025	GLOBAL CHANGE BIOLOGY BIOENERGY - Volume 17, Issue 1, pp	x
EAR137	Polyoxometalate-polymer hybrid artificial layers for ultrastable and reversible Zn metal anodes	Baek, Sang Ha, Byun, Jin Suk, Kim, Hwi Jung, Lee, Sang Joon, Park, Jae Min, Xiong, Peixun, Chung, Yongchul G., Park, Ho Seok	2023	CHEMICAL ENGINEERING JOURNAL - Volume 468, Issue 0, pp.	x
EAR138	Growing Iron Oxide Nanosheets on Highly Compressible Carbon Sponge for Enhanced Capacitive Performance	Liang, Xu, Jia, Yufeng, Liu, Zonghuai, Lei, Zhibin	2020	ACTA PHYSICO-CHIMICA SINICA - Volume 36, Issue 2,	x
EAR139	Durable Superhydrophobic Coating for Efficient Microplastic Removal	Rius-Ayra, Oriol, Biserova-Tahchieva, Alisiya, Llorca-Isern, Nuria	2021	COATINGS - Volume 11, Issue 10, pp	x
EAR140	Valorisation of Ca and Mg by-products from mining and seawater desalination brines for water treatment applications	Casas, Sandra, Aladjem, Carlos, Larrotcha, Enric, Gibert, Oriol, Valderrama, Cesar, Luis Cortina, Jose	2014	JOURNAL OF CHEMICAL TECHNOLOGY AND BIOTECHNOLOGY - Volume 89, Issue 6, pp. 872-883	x
EAR141	Electrodeposition of Co(OH)2 Improving Carbonized Melamine Foam Performance for Compressible Supercapacitor Application	Yang, Yuanyuan, Zhu, Pengli, Zhang, Leicong, Zhou, Fengrui, Li, Tingxi, Bai, Ruiqin, Sun, Rong, Wong, Chingping	2019	ACS SUSTAINABLE CHEMISTRY \& ENGINEERING - Volume 7, Issue 19, pp. 16803-16813	x
EAR142	Superelastic Pseudocapacitors from Freestanding MnO2-Decorated Graphene-Coated Carbon Nanotube Aerogels	Zhao, Yepin, Li, Maxwell P., Liu, Siyuan, Islam, Mohammad F.	2017	ACS APPLIED MATERIALS \& INTERFACES - Volume 9, Issue 28, pp. 23810-23819	x
EAR143	Vegetation death and rapid loss of surface elevation in two contrasting Mississippi delta salt marshes: The role of sedimentation, autocompaction and sea-level rise	Day, John W., Kemp, G. Paul, Reed, Denise J., Cahoon, Donald R., Boumans, Roelof M., Suhayda, Joseph M., Gambrell, Robert	2011	Ecological Engineering - Volume 37, Issue 2, pp. 229 – 240	x
EAR144	Upper Palaeozoic subduction/accretion processes in the closure of Palaeotethys: Evidence from the Chios Melange (E Greece), the Karaburun Melange (W Turkey) and the Teke Dere Unit (SW Turkey)	Robertson, Alastair H.F., Ustaömer, Timur	2009	Sedimentary Geology - Volume 220, Issue 1, pp. 29 – 59	x
EAR145	Stratigraphy and composition of Gabbros Drilled in Ocean Drilling Program Hole 735B, Southwest Indian Ridge: A synthesis of geochemical data	Natland, James H., Dick, Henry J.B.	2002	Proceedings of the Ocean Drilling Program: Scientific Results - Volume 176, Issue 0, pp. 1 – 69	x
EAR146	Exhumation and carbonation of the Atlantis Bank core complex constrained by in situ U-Pb dating and Δ47 thermometry of calcite veins, SW Indian Ridge	Kendrick, Mark A., Plümper, Oliver, Zhao, Jian-Xin, Feng, Yuexing, Defliese, William F., Müller, Inigo A., Ziegler, Martin	2022	Earth and Planetary Science Letters - Volume 584, Issue 0, pp	x
EAR147	Mineralogical and geochemical facets of the massive deposition of stibnite-metastibnite at a seafloor hydrothermal field (Wakamiko Crater, Kagoshima Bay, Ryukyu Volcanic Arc)	Dekov, Vesselin, Furuma, Yukako, Guéguen, Bleuenn, Klose, Lukas, Yasukawa, Kazutaka, Morita, Motoaki, Asael, Dan, Yamanaka, Toshiro, Bindi, Luca, Koschinsky, Andrea, Pracejus, Bernhard, Kato, Yasuhiro	2024	American Mineralogist - Volume 109, Issue 10, pp. 1819 – 1833	x
EAR148	Electrochemical recovery of metals from industrial wastewaters	Sureshkumar, Kempahanumakkagari, Kempegowda, Raghu Gunigollahalli, Ramakrishnappa, Thippeswamy	2023	Resource Recovery in Industrial Waste Waters - Volume 0, Issue 0, pp. 639 – 654	x
EAR149	Hess deep plutonic crust: Exploring the plutonic crust at a fast-spreading ridge: New drilling at Hess Deep	Gillis, Kathryn M., Snow, Jonathan E., Klaus, Adam, Guerin, Gilles, Abe, Natsue, Akizawa, Norikatsu, Ceuleneer, Georges, Cheadle, Michael J., De BritoAdrião, Álden, Faak, Kathrin, Falloon, Trevor J., Friedman, Sarah A., Godard, Marguerite M., Harigane, Yumiko, Horst, Andrew J., Hoshide, Takashi, Ildefonse, Benoit, Jean, Marlon M., John, Barbara E., Koepke, Juergen H., Machi, Sumiaki, Maeda, Jinic…	2014	Integrated Ocean Drilling Program: Preliminary Reports - Volume 0, Issue 345, pp. 1 – 89	x
EAR150	Transformation process of cathode lead structure in the recovery of waste lead paste by suspension electrolysis	Xie, Sen, Zhao, Lixin, Zhang, Man, Xie, Yuhong, Feng, Xin, Qin, Songyan	2022	Electrochemistry Communications - Volume 141, Issue 0, pp.	x
EAR151	Sustainable Electrochemical Extraction of Metal Resources from Waste Streams: From Removal to Recovery	Jin, Wei, Zhang, Yi	2020	ACS Sustainable Chemistry and Engineering - Volume 8, Issue 12, pp. 4693 – 4707	x
EAR152	Contribution of biomineralization during growth of polymetallic nodules and ferromanganese crusts from the Pacific Ocean	Wang, Xiao-Hong, Gan, Lu, Müller, Werner E. G.	2009	Frontiers of Materials Science in China - Volume 3, Issue 2, pp. 109 – 123	x
EAR153	Spatiotemporal Characterization of Smectite-to-Illite Diagenesis in the Nankai Trough Accretionary Prism Revealed by Samples From 3 km Below Seafloor	Hüpers, A., Grathoff, G., Warr, L.N., Wemmer, K., Spinelli, G., Underwood, M.B.	2019	Geochemistry, Geophysics, Geosystems - Volume 20, Issue 2, pp. 933 – 951	x
EAR154	Backarc rifting, constructional volcanism and nascent disorganised spreading in the southern Havre Trough backarc rifts (SW Pacific)	Wysoczanski, R.J., Todd, E., Wright, I.C., Leybourne, M.I., Hergt, J.M., Adam, C., Mackay, K.	2010	Journal of Volcanology and Geothermal Research - Volume 190, Issue 1, pp. 39 – 57	x
EAR155	Electrochemical reduction of heavy metals from industrial effluents	Roy, Dona, Guha, Shreyasmita, Mal, Supriyo, Ghosh, Dipankar	2024	Advances in Environmental Electrochemistry - Volume 0, Issue 0, pp. 89 – 122	x
EAR156	Major Holocene glacio-isostatically-induced earthquakes triggered mass-transport deposits and seabed displacements in Lake Melville	Syvitski, Jaia, Normandeau, Alexandre, Lajeunesse, Patrick	2025	Marine Geology - Volume 481, Issue 0,	x
EAR157	Impact of water loss on sustainability of the Mississippi River channel in its deltaic reach	Allison, Mead A., Meselhe, Ehab A., Kleiss, Barbara A., Duffy, Sean M.	2023	Hydrological Processes - Volume 37, Issue 10, pp.	x
EAR158	Recovery of cadmium from hydrometallurgical zinc smelter by selective leaching	Aparajith.B, Kumar, Ashish, Hodder, Duncan, Gupta, M.L.	2010	Hydrometallurgy - Volume 102, Issue 1, pp. 31 – 36	x
EAR159	Feasibility of Using Stranded Wyoming Wind for Hydrogen Production	Buckhold, Sarah, Naughton, Jonathan	2024	Society of Petroleum Engineers - SPE Energy Transition Symposium, ETS 2024	x
EAR160	In-situ Rb-Sr dating of celadonite from altered upper oceanic crust using laser ablation ICP-MS/MS	Laureijs, Christiaan T., Coogan, Laurence A., Spence, Jody	2021	Chemical Geology - Volume 579, Issue 0, pp	x
EAR161	Seasonal wave changes and the morphodynamic response of the beach-inner shelf of Abu Qir Bay, Mediterranean coast, Egypt	Frihy, Omran E., Hassan, Mohamed S., Deabes, Essam A., Badr, Abd El Moniem A.	2008	Marine Geology - Volume 247, Issue 3, pp. 145 – 158	x
EAR162	Recovering accessory minerals from lead and zinc process wastes	Miller, V.R., Paulson, D.L	1982	Resources and Conservation - Volume 9, Issue 0, pp. 95 – 104	x
EAR163	Initial reports of the Deep Sea Drilling Project, Leg 83, Balboa, Panama to Balboa, Panama, 1981-82.	Anderson, R.N., Honnorez, J., Becker, K.	1985	NA	x
EAR164	PYROELECTROCHEMICAL CONCEPT FOR THE EXTRACTION OF VITAL BASE METALS FROM DOMESTIC LAND-BASED AND DEEP SEA MINERALS.	von Winbush, S., Maroni, V.A.	1985	Electrochemical Society Extended Abstracts - Volume 85, Issue 0, pp. 743	x
EAR165	Plate Tectonics and the Evolution of the Alpine System	Dewey, John F., Pitman III, Walter C., Ryan, William B.F., Bonnin, Jean	1973	Bulletin of the Geological Society of America - Volume 84, Issue 10, pp. 3137 – 3180	x
EAR166	Baseline sediment trace metals investigation: Steinhatchee river estuary, florida, northeast gulf of mexico	Trimble, Candace A., Hoenstine, Ronald W., Highley, A. Brad, Donoghue, Joseph F., Ragland, Paul C.	1999	Marine Georesources and Geotechnology - Volume 17, Issue 2, pp. 187 – 197	x
EAR167	Synthesis, Structure and Properties of Nickel-Iron-Tungsten Alloy Electrodeposits PART I: Effect of Synthesis Parameters on Chemical Composition, Microstructure and Morphology	Cirovic, N., Spasojevic, P., Ribic-Zelenovic, L., Maskovic, P., Spasojevic, M.	2015	SCIENCE OF SINTERING - Volume 47, Issue 3, pp. 347-365	x
EAR168	Neutrophilic iron-oxidizing bacteria in the ocean: Their habitats, diversity, and roles in mineral deposition, rock alteration, and biomass production in the deep-sea	Edwards, KJ, Bach, W, McCollom, TM, Rogers, DR	2004	GEOMICROBIOLOGY JOURNAL - Volume 21, Issue 6, pp. 393-404	x
EAR169	Nucleation and early stages of growth of lead onto copper electrodes from dilute electrolytes	Nikolic, Nebojsa D., Stevanovic, Sanja I., Brankovic, Goran	2016	TRANSACTIONS OF NONFERROUS METALS SOCIETY OF CHINA - Volume 26, Issue 12, pp. 3274-3282	x
EAR170	TESTATE RHIZOPOD GROWTH AND MINERAL DEPOSITION ON EXPERIMENTAL SUBSTRATES FROM CROSS SEAMOUNT	BERTRAM, MA, COWEN, JP	1994	DEEP-SEA RESEARCH PART I-OCEANOGRAPHIC RESEARCH PAPERS - Volume 41, Issue 3, pp. 575-601	x
EAR171	The Effect of Periodically Changing Regimes on the Electrodeposition of Silver Powder	Pavlovic, Lj. J., Pavlovic, M. G., Pavlovic, M. M., Nikolic, N. D., Tomic, M. V.	2011	INTERNATIONAL JOURNAL OF ELECTROCHEMICAL SCIENCE - Volume 6, Issue 12, pp. 6741-6750	x
EAR172	Metal powder electrolysis: The shape of powder particles as a function of the exchange current density and overpotential for hydrogen evolution reaction	Nikolic, Nebojsa D.	2020	JOURNAL OF THE SERBIAN CHEMICAL SOCIETY - Volume 85, Issue 3, pp. 347-352	x
EAR173	Hydrothermal-electrochemical growth of heterogeneous ZnO: Co films	Yilmaz, Ceren, Unal, Ugur	2017	APPLIED NANOSCIENCE - Volume 7, Issue 7, pp. 343-354	x
EAR174	Direct electrodeposition of metal nanowires on electrode surface	Gambirasi, Arianna, Cattarin, Sandro, Musiani, Marco, Vazquez-Gomez, Lourdes, Verlato, Enrico	2011	ELECTROCHIMICA ACTA - Volume 56, Issue 24, pp. 8582-8588	x
EAR175	Effect of electrolysis treatment on the biomineralization capacities of pearl oyster Pinctada margaritifera juveniles	Latchere, Olhana, Fievet, Julie, Lo, Cedrik, Schneider, Denis, Dieu, Stephanie, Cabral, Philippe, Belliard, Corinne, Ky, Chin-Long, Gueguen, Yannick, Saulnier, Denis	2016	ESTUARINE COASTAL AND SHELF SCIENCE - Volume 182, Issue 0, pp. 235-242				x
EAR176	A Novel Lineage of Proteobacteria Involved in Formation of Marine Fe-Oxidizing Microbial Mat Communities	Emerson, David, Rentz, Jeremy A., Lilburn, Timothy G., Davis, Richard E., Aldrich, Henry, Chan, Clara, Moyer, Craig L.	2007	PLOS ONE - Volume 2, Issue 8, pp.	x
EAR177	One-step electrodeposition of NiS heterostructures on nickel foam electrodes for hydrogen evolution reaction: On the impact of thiourea content	Poimenidis, Ioannis A., Lykaki, Maria, Papakosta, Nikandra, Loukakos, Panagiotis A., Kontos, Nikolaos Kallithrakas, Konsolakis, Michalis	2023	RESULTS IN CHEMISTRY - Volume 6, Issue 0, pp.	x
EAR178	Ultrasound assisted deposition of highly stable self-assembled Bi2MoO6 nanoplates with selective crystal facet engineering as photoanode	Zargazi, Mahboobeh, Entezari, Mohammad H.	2020	ULTRASONICS SONOCHEMISTRY - Volume 67, Issue 0	x
EAR179	A Stable and Electrocatalytic Iron Electrode for Oxygen Evolution in Alkaline Water Electrolysis	Mitra, D., Narayanan, S. R.	2018	TOPICS IN CATALYSIS - Volume 61, Issue 7, pp. 591-600	x
EAR180	Manganese enrichment of polymetallic oceanic nodules via selective leaching process for energy storage applications	Mukherjee, Priyanka, Pattnaik, Sushree, Sanjay, Kali, Mohapatra, Mamata	2021	JOURNAL OF CHEMICAL TECHNOLOGY AND BIOTECHNOLOGY - Volume 96, Issue 5, pp. 1246-1257	x
EAR181	Influence of electrochemical deposition parameters on morphological properties of ZnO on Si (100)	Rashid, Ahmad Bukhairi Md, Abidin, Mastura Shafinaz Zainal, Abd Rahman, Shaharin Fadzli, Nawabjan, Amirjan	2019	MATERIALS RESEARCH EXPRESS - Volume 6, Issue 2, pp.	x
EAR182	THE EFFECTS OF HEBP, AN INHIBITOR OF MINERAL DEPOSITION, UPON PHOTOSYNTHESIS AND CALCIFICATION IN THE SCLERACTINIAN CORAL, STYLOPHORA-PISTILLATA	YAMASHIRO, H	1995	JOURNAL OF EXPERIMENTAL MARINE BIOLOGY AND ECOLOGY - Volume 191, Issue 1, pp. 57-63		x
EAR183	Interface modification of electrodes through polyethylene glycol in rechargeable zinc-nickel batteries	Cheng, Yuanhui, Guo, Hui	2021	CHEMICAL ENGINEERING SCIENCE - Volume 232, Issue 0, pp.	x
EAR184	REMODELING OF COLLAGEN TYPE-I, TYPE-II AND TYPE-X AND CALCIFICATION OF HUMAN FETAL CARTILAGE	KIRSCH, T, VONDERMARK, K	1992	BONE AND MINERAL - Volume 18, Issue 2, pp. 107-117	x
EAR185	Calcite/aragonite-biocoated artificial coral reefs for marine parks	Ivanov, Volodymyr, Stabnikov, Viktor	2017	AIMS ENVIRONMENTAL SCIENCE - Volume 4, Issue 4, pp. 586-595		x
EAR186	Construction of Coral Shaped Ni(OH)2/Ni Dendrite and Fe2O3/Fe Dendrite Electrodes for Cable-Shaped Energy Storage Devices	Zhang, Xiuling, Liuz, Renlong	2019	JOURNAL OF THE ELECTROCHEMICAL SOCIETY - Volume 166, Issue 12, pp. A2636-A2642	x
EAR187	Electrochemical cathodic deposition of hydroxyapatite: Improvements in adhesion and crystallinity	Blackwood, D. J., Seah, K. H. W.	2009	MATERIALS SCIENCE \& ENGINEERING C-BIOMIMETIC AND SUPRAMOLECULAR SYSTEMS - Volume 29, Issue 4, pp. 1233-1238	x
EAR188	Ocean acidification causes structural deformities in juvenile coral skeletons	Foster, Taryn, Falter, James L., McCulloch, Malcolm T., Clode, Peta L.	2016	SCIENCE ADVANCES - Volume 2, Issue 2, pp	x
EAR189	Correlation between morphology and magnetic properties of electrochemically produced cobalt powder particles	Maksimovic, Vesna M., Nikolic, Nebojsa D., Kusigerski, Vladan B., Blanusa, Jovan L.	2015	JOURNAL OF THE SERBIAN CHEMICAL SOCIETY - Volume 80, Issue 2, pp. 197-207	x
EAR190	Electrochemical Route to Branched Gold Nanostructures	Zhu, Jingwen, Sun, Congting, Xue, Dongfeng	2014	SCIENCE OF ADVANCED MATERIALS - Volume 6, Issue 4, pp. 627-632	x
EAR191	Cathodic electrodeposition of ZnO/eosin Y hybrid thin films from oxygen-saturated aqueous solution of ZnCl2 and eosin Y	Yoshida, T, Pauporté, T, Lincot, D, Oekermann, T, Minoura, H	2003	JOURNAL OF THE ELECTROCHEMICAL SOCIETY - Volume 150, Issue 9, pp. C608-C615	x
EAR192	Application of the general theory of disperse deposits formation in an investigation of mechanism of zinc electrodeposition from the alkaline electrolytes	Nikolic, Nebojsa D., Zivkovic, Predrag M., Lovic, Jelena D., Brankovic, Goran	2017	JOURNAL OF ELECTROANALYTICAL CHEMISTRY - Volume 785, Issue 0, pp. 65-74	x
EAR193	Synthesis of Cu Nanowires by Template Electrodeposition and Their Application in Pressure Sensors	Meng, Zhi-Chao, Gao, Li-Yin, Liu, Zhi-Quan	2023	JOURNAL OF ELECTRONIC MATERIALS - Volume 52, Issue 5, pp. 3463-3471	x
EAR194	In-Liquid Plasma for Surface Engineering of Cu Electrodes with Incorporated SiO2 Nanoparticles: From Micro to Nano	Menezes, V, Pramod, Elnagar, Mohamed M., Al-Shakran, Mohammad, Eckl, Maximilian J., Menezes, Prashanth W., Kibler, Ludwig A., Jacob, Timo	2022	ADVANCED FUNCTIONAL MATERIALS - Volume 32, Issue 6, pp	x
EAR195	Electrochemical growth of ZnO photonic crystals	Martynova, Natalia A., Umedov, Shodruz T., Lepnev, Leonid S., Tsymbarenko, Dmitry M., Shatalova, Tatyana B., Grigorieva, Anastasia V.	2019	INTERNATIONAL JOURNAL OF NANOTECHNOLOGY - Volume 16, Issue 6, pp. 389-407	x
EAR196	Pulsed and potentiostatic electrodeposition of CuInSe2 on gold-coated alumina substrates	Valdes, M., Mollar, M., Vazquez, M., Mari, B.	2013	JOURNAL OF APPLIED ELECTROCHEMISTRY - Volume 43, Issue 6, pp. 619-628	x
EAR197	Morphology-controlled preparation of lead powders by electrode position from different PbO-containing choline chloride-urea deep eutectic solvent	Ru, Juanjian, Hua, Yixin, Xu, Cunying, Li, Jian, Li, Yan, Wang, Ding, Qi, Cancan, Jie, Yafei	2015	APPLIED SURFACE SCIENCE - Volume 335, Issue 0, pp. 153-159	x
EAR198	Biological control of aragonite formation in stony corals	Von Euw, Stanislas, Zhang, Qihong, Manichev, Viacheslav, Murali, Nagarajan, Gross, Juliane, Feldman, Leonard C., Gustafsson, Torgny, Flach, Carol, Mendelsohn, Richard, Falkowski, Paul G.	2017	SCIENCE - Volume 356, Issue 6341, pp. 933		x
EAR199	Pulse electrodeposition of CoFe thin films covered with layered double hydroxides as a fast route to prepare enhanced catalysts for oxygen evolution reaction	Sakita, Alan M. P., Della Noce, Rodrigo, Valles, Elisa, Benedetti, Assis V.	2018	APPLIED SURFACE SCIENCE - Volume 434, Issue 0, pp. 1153-1160	x
EAR200	Electrochemical Growth of Sponge/Raspberry-Like Gold Nanoclusters at the Carbon Rod	Motaghedifard, Mohammadhassan, Behpour, Mohsen, Amani, Ali Mohammad	2018	RUSSIAN JOURNAL OF ELECTROCHEMISTRY - Volume 54, Issue 8, pp. 629-635	x
EAR201	Solvothermal Fabrication of Mesoporous Pd Nano-Corals at Mild Temperature for Alkaline Hydrogen Evolution Reaction	Zhao, Ming, Maruyama, Koh-ichi, Tanaka, Satoshi	2024	NANOMATERIALS - Volume 14, Issue 10, pp	x
EAR202	Post-drilling changes in fluid discharge pattern, mineral deposition, and fluid chemistry in the Iheya North hydrothermal field, Okinawa Trough	Kawagucci, Shinsuke, Miyazaki, Junichi, Nakajima, Ryota, Nozaki, Tatsuo, Takaya, Yutaro, Kato, Yasuhiro, Shibuya, Takazo, Konno, Uta, Nakaguchi, Yuzuru, Hatada, Kenta, Hirayama, Hisako, Fujikura, Katsunori, Furushima, Yasuo, Yamamoto, Hiroyuki, Watsuji, Tomo-o, Ishibashi, Jun-ichiro, Takai, Ken	2013	GEOCHEMISTRY GEOPHYSICS GEOSYSTEMS - Volume 14, Issue 11, pp. 4774-4790		x
EAR203	Fabrication of slippery liquid-infused porous surface based on carbon fiber with enhanced corrosion inhibition property	Qiu, Ri, Zhang, Qian, Wang, Peng, Jiang, Lina, Hou, Jian, Guo, Weimin, Zhang, Huixia	2014	COLLOIDS AND SURFACES A-PHYSICOCHEMICAL AND ENGINEERING ASPECTS - Volume 453, Issue 0, pp. 132-141	x
EAR204	SPICULE FORMATION IN CALCAREOUS SPONGE SYCON-CILIATUM	LEDGER, PW and JONES, WC	1977	CELL AND TISSUE RESEARCH:181:4:553-567	x
EAR205	Au electrodeposition in presence of self-assembling organics: <i>in situ</i> study by sum frequency generation and surface enhanced Raman spectroscopy	Bozzini, B. and D'Urzo, L. and Mele, C. and Busson, B. and Tadjeddine, A.	2010	TRANSACTIONS OF THE INSTITUTE OF METAL FINISHING:88:3:130-143	x
EAR206	The fabrication of controlled coral-like Cu<sub>2</sub>O films and their hydrophobic property	Ding, Yanbo and Li, Yao and Yang, Lili and Li, Zhenyu and Xin, Wuhong and Liu, Xin and Pan, Lei and Zhao, Jiupeng	2013	APPLIED SURFACE SCIENCE:266::395-399	x
EAR207	Selective Growth of Co-electrodeposited Mn<sub>2</sub>O<sub>3</sub>-Au Spherical Composite Network Towards Enhanced Non-enzymatic Hydrogen Peroxide Sensing	Saha, B. and Jana, S. K. and Majumder, S. and Satpati, B. and Banerjee, S.	2015	ELECTROCHIMICA ACTA:174::853-863	x
EAR208	ELECTROCHEMICAL-BEHAVIOR OF A ZINC ELECTRODE IN 8M KOH UNDER PULSED POTENTIAL LOADING	WOUMFO, ED and VITTORI, O	1991	JOURNAL OF APPLIED ELECTROCHEMISTRY:21:1:77-83	x
EAR209	Growth of coral-like PtAu-MnO<sub>2</sub> binary nanocomposites on free-standing graphene paper for flexible nonenzymatic glucose sensors	Xiao, Fei and Li, Yuanqing and Gao, Hongcai and Ge, Shuibing and Duan, Hongwei	2013	BIOSENSORS \& BIOELECTRONICS:41::417-423	x
EAR210	Novel Proteins from the Calcifying Shell Matrix of the Pacific Oyster <i>Crassostrea gigas</i>	Marie, Benjamin and Zanella-Cleon, Isabelle and Guichard, Nathalie and Becchi, Michel and Marin, Frederic	2011	MARINE BIOTECHNOLOGY:13:6:1159-1168	x
EAR211	Facile electrodepositing coral-/urchin-like polyaniline on carbon cloth in salty media as electrode for high-performance flexible supercapacitors	Li, Jinmei and Zhao, Lining and Liu, Peng	2023	PROGRESS IN NATURAL SCIENCE-MATERIALS INTERNATIONAL:33:5:668-673	x
EAR212	CD44 Is Involved in Mineralization of Dental Pulp Cells	Chen, Kuan-Liang and Huang, Yu-Yuan and Lung, Jrhau and Yeh, Ying-Yi and Yuan, Kuo	2013	JOURNAL OF ENDODONTICS:39:3:351-356	x
EAR213	An experimental study of zinc morphology in alkaline electrolyte at low direct and pulsating overpotentials	Simicic, MV and Popov, KI and Krstajic, NV	2000	JOURNAL OF ELECTROANALYTICAL CHEMISTRY:484:1:18-23	x
EAR214	Template-free growth of coral-like Ge nanorod bundles via UV-assisted ionic liquid electrodeposition	Chi, Caixia and Hao, Jian and Yang, Yu and Liu, Shikun and Liu, Xusong and Ma, Xiaoxuan and Liu, Xiaoxu and Zhao, Jiupeng and Li, Yao	2018	JOURNAL OF MATERIALS SCIENCE-MATERIALS IN ELECTRONICS:29:16:14105-14110	x
EAR215	Electrochemical fabrication of metal nanostructures by using a hydrophilic/hydrophobic sponge-like NiOOH/Ni(OH)<sub>2</sub> template	Chang, Ya-Huei and Liu, Chang and Feng, Shien-Ping	2016	THIN SOLID FILMS:603::1-7	x
EAR216	ELECTRODEPOSITION OF TITANIUM FROM CHLORIDE METALS	HAARBERG, GM and ROLLAND, W and STERTEN, A and THONSTAD, J	1993	JOURNAL OF APPLIED ELECTROCHEMISTRY:23:3:217-224	x
EAR217	Acemannan sponges stimulate alveolar bone, cementum and periodontal ligament regeneration in a canine class II furcation defect model	Chantarawaratit, P. and Sangvanich, P. and Banlunara, W. and Soontornvipart, K. and Thunyakitpisal, P.	2014	JOURNAL OF PERIODONTAL RESEARCH:49:2:164-178	x
EAR218	Plastic deformation affecting anodic dissolution in electrochemical migration	Kimura, Yasuhiro and Wakayama, Shoya and Saka, Masumi	2019	MRS COMMUNICATIONS:9:2:773-777	x
EAR219	Influence of the scan rate on the morphology of polyaniline grown on conducting fabrics. Centipede-like morphology	Molina, J. and del Rio, A. I. and Bonastre, J. and Cases, F.	2010	SYNTHETIC METALS:160:1:99-107	x
EAR220	Rationally Designed Carbon Fiber@NiCo<sub>2</sub>O<sub>4</sub>@Polypyrrole Core-Shell Nanowire Array for High-Performance Supercapacitor Electrodes	Chen, Tingting and Fan, Yong and Wang, Guangning and Zhang, Jing and Chuo, Huixin and Yang, Ruixiao	2016	NANO:11:2:	x
EAR221	A high-capacity lithium-air battery with Pd modified carbon nanotube sponge cathode working in regular air	Shen, Yue and Sun, Dan and Yu, Ling and Zhang, Wang and Shang, Yuanyuan and Tang, Huiru and Wu, Junfang and Cao, Anyuan and Huang, Yunhui	2013	CARBON:62::288-295	x
EAR222	In situ-engineered coral-like multiphase NC@NiCoCu-N/NCF nanoarrays for enhanced hydrogen evolution reaction	Yang, Yaoxia and Zhang, Lan and Guo, Fengyao and Wang, Dangxia and Guo, Xingwei and Zeng, Wei and Sun, Dongfei	2023	NEW JOURNAL OF CHEMISTRY:47:44:20298-20305	x
EAR223	Estimate of calcification responses to thermal and freshening stresses based on culture experiments with symbiotic and aposymbiotic primary polyps of a coral, <i>Acropora digitifera</i>	Inoue, Mayuri and Shinmen, Kotaro and Kawahata, Hodaka and Nakamura, Takashi and Tanaka, Yasuaki and Kato, Aki and Shinzato, Chuya and Iguchi, Akira and Kan, Hironobu and Suzuki, Atsushi and Sakai, Kazuhiko	2012	GLOBAL AND PLANETARY CHANGE:92::1-7		x
EAR224	The phase transition of calcium phosphate coatings deposited on a Ti-6Al-4V substrate by an electrolytic method	Shih, Wei-Jen and Wang, Szu-Hao and Li, Wang-Long and Hon, Min-Hsiung and Wang, Moo-Chin	2007	JOURNAL OF ALLOYS AND COMPOUNDS:434::693-696	x
EAR225	Influence of Potassium Metal-Support Interactions on Dendrite Growth	Liu, Pengcheng and Yen, Dean and Vishnugopi, Bairav S. and Kankanallu, Varun R. and Gursoy, Doga and Ge, Mingyuan and Watt, John and Mukherjee, Partha P. and Chen-Wiegart, Yu-chen Karen and Mitlin, David	2023	ANGEWANDTE CHEMIE-INTERNATIONAL EDITION:62:23:	x
EAR226	The birth of backbarrier marshes in Culatra Island (Ria Formosa, South Portugal)	Kombiadou, Katerina and Carrasco, A. Rita and Costas, Susana and Ramires, Margarida and Matias, Ana	2024	ESTUARINE COASTAL AND SHELF SCIENCE:296::	x
EAR227	Gelatin sponges (Gelfoam®) as a scaffold for osteoblasts	Rohanizadeh, Ramin and Swain, Michael V. and Mason, Rebecca S.	2008	JOURNAL OF MATERIALS SCIENCE-MATERIALS IN MEDICINE:19:3:1173-1182	x
EAR228	Morphology-controllable electrochemical synthesis and photoluminescence properties of ZnO nanocrystals with porous structures	Yuan, Gaoqing and Zhu, Jinbao and Li, Chuanhua and Gao, Xiaofang	2012	CRYSTENGCOMM:14:21:7450-7457	x
EAR229	Electrodeposition of nickel selenides thin films for high-performance hybrid supercapacitor	Bekhit, Samah M. and Metwally, W. and Mohamed, Saad G. and Abdel-Karim, R. and El-Raghy, S. M. and Ghayad, Ibrahim M.	2024	JOURNAL OF ENERGY STORAGE:83::	x
EAR230	High-performance of PbO<sub>2</sub> nanowire electrodes for lead-acid battery	Moncada, A. and Mistretta, M. C. and Randazzo, S. and Piazza, S. and Sunseri, C. and Inguanta, R.	2014	JOURNAL OF POWER SOURCES:256::72-79	x
EAR231	Electrolysis combined with magnetic CeO2/ZSM-5@Fe3O4 catalyst to boost transesterification for biodiesel production	Liu, Sitong and Niu, Shengli and Yu, Hewei and Han, Kuihua and Xia, Sunwen and Yang, Zihao and Zheng, Yue and Zhang, Yujiao and Hao, Yanan and Abulizi, Abulikemu	2024	FUEL:378::	x
EAR232	ε-MnO<sub>2</sub> nanostructures directly grown on Ni foam: a cathode catalyst for rechargeable Li-O<sub>2</sub> batteries	Hu, Xiaofei and Han, Xiaopeng and Hu, Yuxiang and Cheng, Fangyi and Chen, Jun	2014	NANOSCALE:6:7:3522-3525	x
EAR233	Formation of stable coral reef-like structures via self-assembly of functionalized polyvinyl alcohol for superior corrosion performance of AZ31 Mg alloy	Kaseem, Mosab and Hussain, Tassawar and Baek, Sung Hun and Ko, Young Gun	2020	MATERIALS \& DESIGN:193::	x
EAR234	Study on the transformation of nitrate nitrogen by manganese-catalyzed iron-carbon micro-electrolysis and microbial coupling	Wan, Qiong and Li, Xiayin and Wang, Feng and Yang, Guohong and Ju, Kai and Jing, Hongbin and Li, Kun and He, Peng and Zhang, Xinyan	2024	RSC ADVANCES:14:16:10905-10919	x
EAR235	The Skeletal Organic Matrix from Mediterranean Coral <i>Balanophyllia europaea</i> Influences Calcium Carbonate Precipitation	Goffredo, Stefano and Vergni, Patrizia and Reggi, Michela and Caroselli, Erik and Sparla, Francesca and Levy, Oren and Dubinsky, Zvy and Falini, Giuseppe	2011	PLOS ONE:6:7:		x
EAR236	Whole Transcriptome Analysis of the Coral Acropora millepora Reveals Complex Responses to CO2-driven Acidification during the Initiation of Calcification	Moya, A. and Huisman, L. and Ball, E. E. and Hayward, D. C. and Grasso, L. C. and Chua, C. M. and Woo, H. N. and Gattuso, J. -P. and Foret, S. and Miller, D. J.	2012	MOLECULAR ECOLOGY:21:10:2440-2454	x
EAR237	Photoluminescence of nanocoral ZnO films	Borysiewicz, M. A. and Wzorek, M. and Wojciechowski, T. and Wojtowicz, T. and Kaminska, E. and Piotrowska, A.	2014	JOURNAL OF LUMINESCENCE:147::367-371	x
EAR238	A versatile approach to processing of high active area pillar coral- and sponge-like Pt-nanostructures. Application to electrocatalysis	Minch, Robert and Es-Souni, Mohammed	2011	JOURNAL OF MATERIALS CHEMISTRY:21:12:4182-4188	x
EAR239	Coral-shaped ZnO nanostructures for dye-sensitized solar cell photoanodes	Lamberti, Andrea and Gazia, Rossana and Sacco, Adriano and Bianco, Stefano and Quaglio, Marzia and Chiodoni, Angelica and Tresso, Elena and Pirri, Candido Fabrizio	2014	PROGRESS IN PHOTOVOLTAICS:22:2:189-197	x
EAR240	Tin plating in acid Sn(II) gluconate solutions containing excess of sulphate	Survila, A. and Mockus, Z. and Kanapeckaite, S. and Stalnionis, G. and Juskenas, R.	2013	TRANSACTIONS OF THE INSTITUTE OF METAL FINISHING:91:4:197-201	x
EAR241	Li<sub>2</sub>O-Reinforced Solid Electrolyte Interphase on Three-Dimensional Sponges for Dendrite-Free Lithium Deposition	Shen, Chao and Yan, Huibo and Gu, Jinlei and Gao, Yuliang and Yang, Jingjing and Xie, Keyu	2018	FRONTIERS IN CHEMISTRY:6::	x
EAR242	<hr>A judicious approach to induce large size growth of hydroxyapatite via applying graphene modified silicon nitride nanowires	Sun, Lina and Zhang, Leilei and Zhang, Ruonan and Li, Hejun	2024	JOURNAL OF MATERIOMICS:10:2:490-498	x
EAR243	Effect of current density and alkaline pH on morphology and properties of electroplated Sn	Sharma, Ashutosh and Ahn, Byungmin	2019	MATERIALS RESEARCH EXPRESS:6:12:	x
EAR244	Characterization of human osteoblastic cells: Influence of the culture conditions	Rattner, A and Sabido, O and Massoubre, C and Rascle, F and Frey, J	1997	IN VITRO CELLULAR \& DEVELOPMENTAL BIOLOGY-ANIMAL:33:10:757-762	x
EAR245	Iridium Oxohydroxide, a Significant Member in the Family of Iridium Oxides. Stoichiometry, Characterization, and Implications in Bioelectrodes	Cruz, A. M. and Abad, Ll. and Carretero, N. M. and Moral-Vico, J. and Fraxedas, J. and Lozano, P. and Subias, G. and Padial, V. and Carballo, M. and Collazos-Castro, J. E. and Casan-Pastor, N.	2012	JOURNAL OF PHYSICAL CHEMISTRY C:116:8:5156-5169	x
EAR246	Asymmetric Robust Superhydrophobic/Superhydrophilic Janus Membranes for the Moisture Proofing of Oil and Purification of Water	Zhang, Jiaxu and Zhu, Lina and Huang, Junfei and Wang, Chengbiao and Huang, Jinxia and Guo, Zhiguang	2022	LANGMUIR:::	x
EAR247	Transparent Porous ZnO|Metal Complex Nanostructured Materials: Application to Electrocatalytic CO<sub>2</sub> Reduction	Guerrero, Julian and Schneider, Nathanaelle and Dumoulin, Fabienne and Lincot, Daniel and Isci, Umit and Naghavi, Negar and Robert, Marc	2023	ACS APPLIED NANO MATERIALS:6:12:10626-10635	x
EAR248	Zincophilic CuO as electron sponge to facilitate dendrite-free zinc-based flow battery	Cha, Jin Seong and Park, Sanghyeon and Seo, Noh-Uk and Kang, Yun-Chan and Lee, Chan-Woo and Yang, Jung Hoon	2025	NATURE COMMUNICATIONS:16:1:	x
EAR249	Influence of platelet-rich plasma (PRP) on osteogenic differentiation of rat bone marrow stromal cells.: An <i>in vitro</i> study	Arpornmaeklong, P and Kochel, M and Depprich, R and Kübler, NR and Würzler, KK	2004	INTERNATIONAL JOURNAL OF ORAL AND MAXILLOFACIAL SURGERY:33:1:60-70	x
EAR250	Biomineralization-related specialization of hemocytes and mantle tissues of the Pacific oyster <i>Crassostrea gigas</i>	Ivanina, Anna V. and Falfushynska, Halina I. and Beniash, Elia and Piontkivska, Helen and Sokolova, Inna M.	2017	JOURNAL OF EXPERIMENTAL BIOLOGY:220:18:3209-3221		x
EAR251	Control of aragonite deposition in colonial corals by intra-skeletal macromolecules	Falini, Giuseppe and Reggi, Michela and Fermani, Simona and Sparla, Francesca and Goffredo, Stefano and Dubinsky, Zvy and Levi, Oren and Dauphin, Yannicke and Cuif, Jean-Pierre	2013	JOURNAL OF STRUCTURAL BIOLOGY:183:2:226-238	x
EAR252	Ru-induced lattice expansion of metallic Co with favorable surface property for high-efficiency water electrolysis	Shen, Jingjun and Zhang, Manting and Huang, Yike and Chen, Chen and Zheng, Yihao and Dong, Shengyang and Jiang, Jiangmin and Lei, Wen and Wang, Shuangyin and Shao, Huaiyu	2024	APPLIED CATALYSIS B-ENVIRONMENT AND ENERGY:358::	x
EAR253	Carbon nanotube-polypyrrole core-shell sponge and its application as highly compressible supercapacitor electrode	Li, Peixu and Shi, Enzheng and Yang, Yanbing and Shang, Yuanyuan and Peng, Qingyu and Wu, Shiting and Wei, Jinquan and Wang, Kunlin and Zhu, Hongwei and Yuan, Quan and Cao, Anyuan and Wu, Dehai	2014	NANO RESEARCH:7:2:209-218	x
EAR254	Coral like gadolinium doped hematite nanostructure as stable and robust electrocatalyst for oxygen evolution water splitting	Nisa, Mehar Un and Gouadria, Soumaya and Houda, Sara and Jabbour, Karam and Manzoor, Sumaira and Aman, Salma and Najam-Ul-Haq, Muhammad and Ashiq, Muhammad Naeem	2023	FUEL:338::	x
EAR255	Pulse electrodeposited nickel with structure directing agents as an electrocatalyst for oxidation of glycerol	Sivasakthi, P. and Sangaranarayanan, M. V.	2019	NEW JOURNAL OF CHEMISTRY:43:21:8352-8362	x
EAR256	Microwave-edge-thermal effect induced growth of coral-like self-supporting CoFe2O4/NF electrocatalysts for efficient water splitting at high-current-density	Han, Fengqi and Li, Tao and Lv, Shupei and Chen, Lu and Ma, Bo and Yi, Shasha and He, Chunyong and Ke, Yubin and Chen, Deliang	2024	CHEMICAL ENGINEERING JOURNAL:498::	x
EAR257	High retention supercapacitors using carbon nanomaterials/iron oxide/nickel-iron layered double hydroxides as electrodes	Hsiao, Chunghsuan and Lee, Chiyoung and Tai, Nyanhwa	2022	JOURNAL OF ENERGY STORAGE:46::	x
EAR258	The inhibition of the spongy electrocrystallization of zinc from doped flowing alkaline zincate solutions	Wen, Yue-hua and Cheng, Jie and Zhang, Li and Yan, Xu and Yang, Yu-sheng	2009	JOURNAL OF POWER SOURCES:193:2:890-894	x
EAR259	One-pot electrochemical growth of sponge-like polyaniline-intercalated phosphorous-doped graphene oxide on nickel foam as binder-free electrode material of supercapacitor	Bigdeli, Hadise and Moradi, Morteza and Borhani, Saeid and Jafari, Elnaz Abbasi and Hajati, Shaaker and Kiani, Mohammad Ali	2018	PHYSICA E-LOW-DIMENSIONAL SYSTEMS \& NANOSTRUCTURES:100::45-53	x
EAR260	A solution synthetic route to nanophase cobalt film and sponge	Ekstrand, A and Jansson, K and Westin, G	2005	CHEMISTRY OF MATERIALS:17:1:199-205	x
EAR261	Microporous sponge structure with copper-cobalt oxide hybrid nanobranches	Choi, Woo-Sung and Shin, Heon-Cheol	2017	JOURNAL OF ALLOYS AND COMPOUNDS:692::670-675	x
EAR262	Templateless, Electric-Field-Assisted, Controllable Synthesis of Gold Nanocrystals with Tunable Dimensionality and Morphology	Fan, Jiaorong and Zhou, Zhaoying and Yang, Xing and Liu, Wenyi and Li, Jinming and Wang, Zhe	2012	ELECTROCHEMICAL AND SOLID STATE LETTERS:15:2:E7-E10	x
EAR263	Designing bioinspired coral-like structures using a templateless electropolymerization approach with a high water content	Thiam, Omar and Diouf, Alioune and Diouf, Djibril and Dieng, Samba Yande and Guittard, Frederic and Darmanin, Thierry	2019	PHILOSOPHICAL TRANSACTIONS OF THE ROYAL SOCIETY A-MATHEMATICAL PHYSICAL AND ENGINEERING SCIENCES:377:2150:	x
EAR264	Rapid preparation of Ni/Fe-LDH@ stainless steel mesh with interfacial emulsion breaking effect for efficient oil-in-water emulsion separation	Liu, Peng and Wu, Linshan and Guo, Yuyan and Huang, Xiulin and Guo, Zhiguang	2024	COLLOIDS AND SURFACES A-PHYSICOCHEMICAL AND ENGINEERING ASPECTS:681::	x
EAR265	Formation of 3-Dimensional Gold, Copper and Palladium Microelectrode Arrays for Enhanced Electrochemical Sensing Applications	Hay, Catherine E. and Lee, Junqiao and Silvester, Debbie S.	2019	NANOMATERIALS:9:8:	x
EAR266	Phosphorous-Doping Strategy Enabled ``Concrete-Slab{''}-Like Zn Layer for Highly Stable 3D Composite Anode	Han, Lei and Wang, Qi and Pang, Rui and Zhang, Ding and Zhao, Bo and Meng, Weixue and Li, Meng and Zhang, Yingjiu and Cao, Anyuan and Shang, Yuanyuan	2023	ADVANCED ENERGY MATERIALS:13:47:	x
EAR267	Co(OH)<sub>2</sub> Nanosheets Coupled With CNT Arrays Grown on Ni Mesh for High-Rate Asymmetric Supercapacitors with Excellent Capacitive Behavior	Peng, Tianquan and Wang, Huanwen and Yi, Huan and Jing, Yuting and Sun, Peng and Wang, Xuefeng	2015	ELECTROCHIMICA ACTA:176::77-85	x
EAR268	Three-dimensional petal-like graphene Co<sub>3.0</sub>Cu<sub>1.0</sub> metal organic framework for oxygen evolution reaction	Wang, Haoye and Xie, Aijuan and Li, Xiang and Wang, Qing and Zhang, Wanqi and Zhu, Zerui and Wei, Jianhong and Chen, Duangui and Peng, Yuxiang and Luo, Shiping	2021	JOURNAL OF ALLOYS AND COMPOUNDS:884::	x
EAR269	PRED treatment mediated stable and efficient water oxidation performance of the Fe<sub>2</sub>O<sub>3</sub> nano-coral structure	Shinde, Pravin S. and Lee, Hyun Hwi and Lee, Su Yong and Lee, Young Mi and Jang, Jum Suk	2015	NANOSCALE:7:36:14906-14913	x
EAR270	Fully Controllable Design and Fabrication of Three-Dimensional Lattice Supercapacitors	Song, Jian and Chen, Yuejiao and Cao, Ke and Lu, Yang and Xin, John H. and Tao, Xiaoming	2018	ACS APPLIED MATERIALS \& INTERFACES:10:46:39839-39850	x
EAR271	The optimal design of Co catalyst morphology on a three-dimensional carbon sponge with low cost, inducing better sodium borohydride electrooxidation activity	Ye, Ke and Ma, Xiaokun and Huang, Xiaomei and Zhang, Dongming and Cheng, Kui and Wang, Guiling and Cao, Dianxue	2016	RSC ADVANCES:6:47:41608-41617	x
EAR272	Functionalized Zn@ZnO Hexagonal Pyramid Array for Dendrite-Free and Ultrastable Zinc Metal Anodes	Kim, Ji Young and Liu, Guicheng and Shim, Ga Young and Kim, Hansung and Lee, Joong Kee	2020	ADVANCED FUNCTIONAL MATERIALS:30:36:	x
EAR273	Sustainable Utilization Technology for Improving the Freshness of Oysters-Development of Alkaline Electrolysis Seawater Depuration System	Tsai, Hsin-Shan and Hsiao, Yu-Tien and Weng, Yih-Ming and Liu, Jen-Ming	2023	SUSTAINABILITY:15:1:		x
EAR274	Constructing dendrite-suppressing separators based on cellulose acetate and polyoxometalates toward uniform lithium electrodeposition	Zhang, Xiyue and Zhang, Jiayuan and Wang, Gui and Zhang, Chunhui and Fan, Linlin and Cao, Yundong and Liu, Hong and Gao, Guanggang	2025	DALTON TRANSACTIONS:54:4:1665-1676	x
EAR275	Hierarchical CuO@ZnCo-OH core-shell heterostructure on copper foam as three-dimensional binder-free electrodes for high performance asymmetric supercapacitors	Liu, Guichao and Song, Xue-Zhi and Zhang, Shenpeng and Chen, Xi and Liu, Sihang and Meng, Yulan and Tan, Zhenquan	2020	JOURNAL OF POWER SOURCES:465::	x
EAR276	Sedimentary patterns in perched spring travertines near Granada (Spain) as indicators of the paleohydrological and paleoclimatological evolution of a karst massif	Martín-Algarra, A and Martín-Martín, M and Andreo, B and Julià, R and González-Gómez, C	2003	SEDIMENTARY GEOLOGY:161:3:217-228	x
EAR277	Multi-porous Co<sub>3</sub>O<sub>4</sub> nanoflakes @ sponge-like few-layer partially reduced graphene oxide hybrids: towards highly stable asymmetric supercapacitors	Qorbani, Mohammad and Chou, Tsu-chin and Lee, Yi-Hsin and Samireddi, Satyanarayana and Naseri, Naimeh and Ganguly, Abhijit and Esfandiar, Ali and Wang, Chen-Hao and Chen, Li-Chyong and Chen, Kuei-Hsien and Moshfegh, Alireza Z.	2017	JOURNAL OF MATERIALS CHEMISTRY A:5:24:12569-12577	x
EAR278	ZnO-ionic liquid hybrid films: electrochemical synthesis and application in dye-sensitized solar cells	Azaceta, Eneko and Idigoras, Jesus and Echeberria, Jon and Zukal, Arnost and Kavan, Ladislav and Miguel, Oscar and Grande, Hans-Jurgen and Antonio Anta, Juan and Tena-Zaera, Ramon	2013	JOURNAL OF MATERIALS CHEMISTRY A:1:35:10173-10183	x
EAR279	Improvement of electrochemical performance via enhanced reactive oxygen species adsorption at ZnO-NiO@rGO carbon felt cathodes in photosynthetic algal microbial fuel cells	Liu, Shiyu and Wang, Rongchang and Ma, Cuixiang and Yang, Dianhai and Li, Duanxin and Lewandowski, Zbigniew	2020	CHEMICAL ENGINEERING JOURNAL:391::	x
EAR280	Oyster Pearl-Shaped Ternary Iron Chalcogenide, FeSe<sub>0.5</sub>Te<sub>0.5</sub>, Films on FTO through Electrochemical Growth from the Exchange of Chalcogens Boosted the Enzyme-Free Urea-Sensing Ability toward Real Analytes	Ray, Purbali and Pal, Sunanda and Sarkar, Abhimanyu and Sultana, Farhin and Basu, Arghyadeep and Show, Bibhutibhushan	2024	ACS APPLIED BIO MATERIALS:7:3:1621-1642		x
EAR281	Flexible SERS strip based on HKUST-1(cu)/biomimetic antibodies composite multilayer for trace determination of ethephon	Xiu, Wenli and Zhao, Peini and Pan, Yujie and Wang, Xiaoru and Zhang, Lina and Ge, Shenguang and Yu, Jinghua	2023	ANALYTICA CHIMICA ACTA:1253::	x
EAR282	Study of stainless steel electrodes after electrochemical analysis in sea water condition	Kovendhan, M. and Kang, Hari and Jeong, Sangmin and Youn, Jong-Sang and Oh, Inhwan and Park, Young-Kwon and Jeon, Ki-Joon	2019	ENVIRONMENTAL RESEARCH:173::549-555	x
EAR283	Construction of coral shaped Ni(OH)2/Ni dendrite and Fe2O3/Fe dendrite electrodes for cable-shaped energy storage devices	Zhang, Xiuling and Liu, Renlong	2019	Journal of the Electrochemical Society:166:12:A2636 – A2642	x
EAR284	Indigenous/Endogenous Sea Peoples: Climate Change Adaptation and Environmental Regeneration Prospects	Goreau, Thomas J. F.	2024	Traditional Knowledge and Climate Change: An Environmental Impact on Landscape and Communities:::189 – 252	x
EAR285	Coral-flake Co particles electrodeposited into the porous NiAl matrix	Gao, Jianjun and Luo, Jian and Geng, Haibin and Zhong, Jianhua and Han, Guoqiang and Cui, Kai and Zhao, Zhilong and Liu, Lin	2020	Materials Chemistry and Physics:244::	x
EAR286	Insight into enrichment of anammox bacteria by a polyurethane sponge carrier coupled with iron-carbon micro-electrolysis under no strict anaerobic condition	Cheng, Benai and Du, Jiangkun and Bao, JianGuo and Tufail, Haseeb and Xu, Tiantian and Zhang, Yi and Mao, Qidi and Faheem, Muhammad	2022	Bioresource Technology:347::	x
EAR287	Architectures of the turbidite channel in the head area of a slope-parallel directional submarine turbidite channel system: A case study of the Central Canyon Area, Qiongdongnan Basin, South China Sea	FU, Chao and XIE, Yuhong and WANG, Hui and XU, Wei	2025	Sedimentary Geology:476::	x
EAR288	Porous gig-lox TiO2 doped with N2 at room temperature for p-type response to ethanol	Smecca, Emanuele and Sanzaro, Salvatore and Galati, Clelia and Renna, Lucio and Gervasi, Leonardo and Santangelo, Antonello and Condorelli, Guglielmo Guido and Grosso, David and Bottein, Thomas and Mannino, Giovanni and La Magna, Antonino and Alberti, Alessandra	2019	Chemosensors:7:1:	x
EAR289	Potential and morphological transitions during bipolar plasma electrolytic oxidation of tantalum in silicate electrolyte	Cheng, Yingliang and Zhang, Qinghe and Zhu, Zhunda and Tu, Wenbin and Cheng, Yuling and Skeldon, Peter	2020	Ceramics International:46:9:13385 – 13396	x
EAR290	Immunological Cross-Reactivity and Preclinical Assessment of a Colombian Anticoral Antivenom against the Venoms of Three Micrurus Species	Rodríguez-Vargas, Ariadna and Franco-Vásquez, Adrián Marcelo and Triana-Cerón, Miguel and Alam-Rojas, Shaha Noor and Escobar-Wilches, Derly C. and Corzo, Gerardo and Lazcano-Pérez, Fernando and Arreguín-Espinosa, Roberto and Ruiz-Gómez, Francisco	2024	Toxins:16:2:	x
EAR291	Plasma electrolytic oxidation of aluminium in electrolytes containing various concentrations of carbon black nanoparticles	Magniez, L. and Tousch, C. Da Silva and Fontana, S. and Cahen, S. and Martin, J. and Hérold, C. and Henrion, G.	2023	Surface and Coatings Technology:473::	x
EAR292	Prompt template-free synthesis of porous PtPb sponge-like nanostructure for electro-oxidation of methanol and carbon monoxide	Jin, Ruonan and Lu, Qingqing and Liao, Junjie and Zhu, Yuzhou and Huang, Tao and Wang, Wenhui and Wu, Yuheng and Varela, Hamilton and Eid, Kamel	2024	Electrochimica Acta:508::	x
EAR293	Facile room-temperature fabrication of a silver-platinum nanocoral catalyst towards hydrogen evolution and methanol electro-oxidation	Pham, Hau Quoc and Huynh, Tai Thien	2022	Materials Advances:3:3:1609 – 1616	x
EAR294	Synergistic enhancement of electric heating and infrared radiation characteristics in La0.7Sr0.3Al0.5Mn0.5O3@Pt thin film enabling electro-thermal-optical conversion	Sun, Xiaoyun and Hou, Haigang and Zhang, Dongliang and Yu, Liuxu and Yang, Jian and Liu, Guiwu and Liu, Junlin and Qiao, Guanjun	2024	Journal of Materials Science: Materials in Electronics:35:24:	x
EAR295	Characterization of a Putative New Member of the Genus Potyvirus from Kudzu (Pueraria montana var. lobata) in Mississippi	Aboughanem-Sabanadzovic, Nina and Stephenson, Ronald Christian and Allen, Thomas W. and Henn, Alan and Moore, William F. and Lawrence, Amanda and Sabanadzovic, Sead	2023	Viruses:15:11:	x
EAR296	ARCHITECTURAL DEVELOPMENT OF A LAND-ATTACHED CARBONATE PLATFORM IN THE AFRICAN–ARABIAN DESERT BELT: THE LATE PLEISTOCENE TO HOLOCENE EVOLUTION OF THE AL WAJH PLATFORM, NE RED SEA, SAUDI ARABIA	Putri, Indah and Petrovic, Alexander and Ariza-Fuentes, Manuel and Sorrentino, Rangelys and Perbawa, Andika and Vahrenkamp, Volker	2024	Journal of Sedimentary Research:94:5:591 – 616	x
EAR297	A GENETIC EXPLANATION FOR THE ANHYDRITE–HALITE CYCLIC LAYERS IN THE MIDDLE JURASSIC LOUANN SALT, U.S. GULF COASTAL REGION	Kirkland, Douglas W.	2024	Journal of Sedimentary Research:94:5:541 – 558	x
EAR298	Selective Growth of Co-electrodeposited Mn2O3-Au Spherical Composite Network Towards Enhanced Non-enzymatic Hydrogen Peroxide Sensing	Saha, B. and Jana, S.K. and Majumder, S. and Satpati, B. and Banerjee, S.	2015	Electrochimica Acta:174::853 – 863	x
EAR299	The effect of supporting electrolyte on the electrochemical synthesis, morphology, and conductivity of polyaniline	Duić, L.J. and Mandić, Z. and Kovačiček, F.	1994	Journal of Polymer Science Part A: Polymer Chemistry:32:1:105 – 111	x
EAR300	The Behavior of Zinc Electrode in Alkaline Electrolytes I. A Kinetic Analysis of Cathodic Deposition	Cachet, C. and Saidani, B. and Wiart, R.	1991	Journal of the Electrochemical Society:138:3:678 – 687	x
EAR301	Deposition of structured solids using templates	Meldrum, Fiona C. and Park, Robert J. and Loste, Eva	2006	Proceedings - Electrochemical Society:::164 – 175	x
EAR302	Demonstration of the capacity of nacre to induce bone formation by human osteoblasts maintained in vitro	Lopez, E. and Vidal, B. and Berland, S. and Camprasse, S. and Camprasse, G. and Silve, C.	1992	Tissue and Cell:24:5:667 – 679	x
EAR303	Methods and apparatuses for advanced drinking water treatment	Zhang, Guoliang and Qin, Lei and Wang, Ling and Zheng, Rongqin and Zhang, Jiwei	2012	Recent Patents on Engineering:6:1:48 – 57	x
EAR304	Plasma electrolytic oxide layers as promising systems for catalysis	Lukiyanchuk, I.V. and Rudnev, V.S. and Tyrina, L.M.	2016	Surface and Coatings Technology:307::1183 – 1193	x
EAR305	Electrode kinetics connected to deposit growth for zinc electrodeposition: Influence of surfactants	Cachet, C. and Chami, Z. and Wiart, R.	1987	Electrochimica Acta:32:3:465 – 474	x
EAR306	ε-MnO2 nanostructures directly grown on Ni foam: A cathode catalyst for rechargeable Li-O2 batteries	Hu, Xiaofei and Han, Xiaopeng and Hu, Yuxiang and Cheng, Fangyi and Chen, Jun	2014	Nanoscale:6:7:3522 – 3525	x
EAR307	Spongy electrodeposit formation	Popov, K.I. and Krstajić, N.V. and Popov, S.R. and Čekerevac, M.I.	1986	Journal of Applied Electrochemistry:16:5:771 – 774		x
EAR308	A comparison of plasma electrolytic oxidation of Ti-6Al-4V and Zircaloy-2 alloys in a silicate-hexametaphosphate electrolyte	Cheng, Yingliang and Peng, Zhaomei and Wu, Xiangquan and Cao, Jinhui and Skeldon, P. and Thompson, G.E.	2015	Electrochimica Acta:165::301 – 313	x
EAR309	Materials Solar-generated construction material from sea water to mitigate global warming: Availability of nearly unlimited and easily accessible resources such as minerals dissolved in sea water and carbon in the atmosphere enable the underlying concept of the formulation and development of sola...	Hilbertz, Wolf H.	1991	Building Research & Information:19:4:242 – 255	x
EAR310	Activation in situ de la cathode de nickel par le molybdate de sodium	Huot, J.Y. and Brossard, L.	1988	Surface and Coatings Technology:34:4:373 – 382	x
EAR311	Filamentous iron-silica deposits from modern and ancient hydrothermal sites	Juniper, S.Kim and Fouquet, Yves	1988	Canadian Mineralogist:26::859 – 869	x
EAR312	Contact electrochemical replication of hydrophilic - Hydrophobic monolayer patterns	Zeira, Assaf and Chowdhury, Devasish and Maoz, Rivka and Sagiv, Jacob	2008	ACS Nano:2:12:2554 – 2568	x
EAR313	Value added bioceramics: A review of the developments and progress in India	Sampath Kumar, T.S.	2016	Key Engineering Materials:696::3 – 8	x
EAR314	Electrodeposition of one-dimensional nanostructures	She, Guangwei and Mu, Lixuan and Shi, Wensheng	2009	Recent Patents on Nanotechnology:3:3:182 – 191	x
EAR315	Mineralization capacity of Runx2/Cbfa1-genetically engineered fibroblasts is scaffold dependent	Phillips, Jennifer E. and Hutmacher, Dietmar W. and Guldberg, Robert E. and García, Andrés J.	2006	Biomaterials:27:32:5535 – 5545	x
EAR316	The skeletal proteome of the coral acropora millepora: The evolution of calcification by co-option and domain shuffling	Ramos-Silva, Paula and Kaandorp, Jaap and Huisman, Lotte and Marie, Benjamin and Zanella-Cléon, Isabelle and Guichard, Nathalie and Miller, David J. and Marin, Frédéric	2013	Molecular Biology and Evolution:30:9:2099 – 2112	x
EAR317	Direct electron transfer and electrocatalysis of hemoglobin adsorbed on coralloid gold nanostructures	Jing, Aihua and Dong, Jian and Ma, Xiaoyuan and Qian, Weiping	2008	Journal of Nanoscience and Nanotechnology:8:7:3439 – 3446	x
EAR318	Valence states, impurities and electrocrystallization behaviors during molten salt electrorefining for preparation of high-purity titanium powder from sponge titanium	Weng, Qi-Gang and Li, Rui-Di and Yuan, Tie-Chui and Li, Jian and He, Yue-Hui	2014	Transactions of Nonferrous Metals Society of China (English Edition):24:2:553 – 560	x
EAR319	Electrochemical Deposition of Aluminum from NaCl-AlCl3 Melts	Qingfeng, Li and Hjuler, H.A. and Berg, R.W. and Bjerrum, N.J.	1990	Journal of the Electrochemical Society:137:2:593 – 598	x
EAR320	Corrosion behaviors of steel A3 exposed to thiobacillus ferrooxidans	Liu, Jianhua and Liang, Xin and Li, Songmei	2008	Journal of Materials Science and Technology:24:5:766 – 770	x
EAR321	Microstructural aspects of manganese metal during its electrodeposition from sulphate solutions in the presence of quaternary amines	Padhy, Subrat Kumar and Patnaik, P. and Tripathy, B.C. and Bhattacharya, I.N.	2015	Materials Science and Engineering: B:193::83 – 90	x
EAR322	Mineralization and characterization of composite lyophilized gelatin sponges intended for early bone regeneration	Rodriguez, Isaac and Saxena, Gunjan and Sell, Scott and Bowlin, Gary	2014	Bioengineering:1:1:62 – 84	x
EAR323	Deposition of copper particles and films by the displacement of two immiscible supercritical phases and subsequent reaction	Kim, Jaehoon and Taylor, Douglas and DeYoung, James and McClain, James B. and DeSimone, Joseph M. and Carbonell, Ruben G.	2009	Chemistry of Materials:21:5:913 – 924	x
EAR324	Conditioning film and initial biofilm formation on electrochemical CaCO3 deposition on a metallic net in the marine environment	Siboni, Nachshon and Martinez, Stephane and Abelson, Avigdor and Sivan, Alex and Kushmaro, Ariel	2009	Biofouling:25:7:675 – 683	x
EAR325	Recent developments in the fabrication of ordered nanostructure arrays based on nanosphere lithography	Wei, Xueyong	2010	Recent Patents on Nanotechnology:4:3:194 – 204	x
EAR326	Effects of electrolyzed oxidizing water treatment on reducing Vibrio parahaemolyticus and Vibrio vulnificus in raw oysters	Ren, Tingting and Su, Yi-Cheng	2006	Journal of Food Protection:69:8:1829 – 1834	x
EAR327	Constrained diffusion-limited aggregation in 3 dimensions	Bourke, Paul	2006	Computers and Graphics (Pergamon):30:4:646 – 649	x
EAR328	Morphology, internal structure and growth mechanism of electrodeposited Ni and Co powders	Jović, V.D. and Maksimović, V. and Pavlović, M.G. and Popov, K.I.	2006	Journal of Solid State Electrochemistry:10:6:373 – 379	x
EAR329	Nucleation and early growth of anodized TiO2 film	Jaroenworaluck, A. and Regonini, D. and Bowen, C.R. and Stevens, R.	2008	Journal of Materials Research:23:8:2116 – 2124	x
EAR330	MECHANISM OF SPONGY ELECTRODEPOSITS FORMATION ON INERT SUBSTRATE AT LOW OVERPOTENTIALS.	Popov, K.I. and Krstajic, N.V.	1983	Extended Abstracts, Meeting - International Society of Electrochemistry:::	x
EAR331	Skeletal development in Acropora cervicornis: II. Diel patterns of calcium carbonate accretion	Gladfelter, Elizabeth H.	1983	Coral Reefs: Journal of the International Society for Reef Studies:2:2:91 – 100	x
EAR332	Effect of electrodeposition parameters on growth habit and morphology	Faust Jr., J.W.	1968	Journal of Crystal Growth:3::433 – 435		x
EAR333	Effect of growth parameters on habit and morphology of electrodeposited lead dendrites	Liaw, H.M. and Faust Jr., J.W.	1973	Journal of Crystal Growth:18:3:250 – 256	x
EAR334	INITIAL STAGES OF CADMIUM ELECTROCRYSTALLIZATION WITH PERIODICALLY VARYING CURRENTS.	Popkov, Yu.A. and Grinina, V.V. and Polukarov, Yu.M.	1983	Soviet electrochemistry:19:8:1019 – 1020	x
EAR335	SPHERULITES AS A FORM OF ELECTRODEPOSIT GROWTH.	Mamontov, E.A. and Kurbatova, L.A. and Volenko, A.P.	1985	Soviet electrochemistry:21:9:1138 – 1141	x
EAR336	Inhibited zinc electrodeposition: electrode kinetics and deposit morphology	Bressan, J. and Wiart, R.	1979	Journal of Applied Electrochemistry:9:1:43 – 53	x
EAR337	Electrodeposition of zinc on copper from alkaline zincate solutions	Popov, K.I. and Keča, D.N. and Andjelić, M.D.	1978	Journal of Applied Electrochemistry:8:1:19 – 23	x
EAR338	The electrodeposition of metals from their liquid ammonia solutions	Taft, Robert and Babham, Harold	1930	Journal of Physical Chemistry:34:5:929 – 953	x

## Sheet: Exclusion
ID	No use of electrical Reefs	Not focused on Benthic organisms/habitats	Missing Materials and Methods section	Knowledge synthesis - No experiment
EAR1				x
EAR2		x
EAR3				x
EAR4	x
EAR5	x
EAR8	x
EAR9		x
EAR10		x
EAR11		x
EAR12		x
EAR16		x
EAR19		x
EAR20		x
EAR22			x
EAR23			x
EAR30				x
EAR42		x
EAR43		x
EAR44	x
EAR45				x
EAR46		x
EAR49				x
EAR54	x
EAR57	x
EAR58	x
EAR59	x
EAR60	x
EAR61	x
EAR62		x
EAR63	x
EAR64	x
EAR65		x
EAR66	x
EAR67	x
EAR68		x
EAR69				x
EAR70	x
EAR71	x
EAR72		x
EAR73		x
EAR74	x
EAR75	x
EAR76		x
EAR77	x
EAR78	x
EAR79	x
EAR80	x
EAR81		x
EAR82	x
EAR83	x
EAR84	x
EAR85	x
EAR86	x
EAR87	x
EAR88	x
EAR89	x
EAR90			x
EAR91	x
EAR92	x
EAR93	x
EAR94		x
EAR95	x
EAR96	x
EAR97		x
EAR98		x
EAR99		x
EAR100		x
EAR101	x
EAR102	x
EAR103	x
EAR104	x
EAR105	x
EAR106	x
EAR107	x
EAR108	x
EAR109	x
EAR110	x
EAR111	x
EAR112	x
EAR113	x
EAR114	x
EAR115	x
EAR116	x
EAR117	x
EAR118	x
EAR119	x
EAR120	x
EAR121	x
EAR122				x
EAR123	x
EAR124		x
EAR125		x
EAR126	x
EAR127		x
EAR128		x
EAR129		x
EAR130	x
EAR131	x
EAR132	x
EAR133	x
EAR134	x
EAR135	x
EAR136	x
EAR137	x
EAR138	x
EAR139		x
EAR140		x
EAR141		x
EAR142	x
EAR143	x
EAR144	x
EAR145	x
EAR146	x
EAR147	x
EAR148		x
EAR149	x
EAR150		x
EAR151		x
EAR152	x
EAR153	x
EAR154	x
EAR155		x
EAR156	x
EAR157	x
EAR158	x
EAR159	x
EAR160	x
EAR161	x
EAR162	x
EAR163	x
EAR164	x
EAR165	x
EAR166	x
EAR167		x
EAR168		x
EAR169		x
EAR170	x
EAR171		x
EAR172		x
EAR173		x
EAR174		x
EAR176		x
EAR177		x
EAR178		x
EAR179		x
EAR180		x
EAR181		x
EAR182	x
EAR183		x
EAR184		x
EAR185		x
EAR186		x
EAR187		x
EAR188	x
EAR189		x
EAR190		x
EAR191		x
EAR192		x
EAR193		x
EAR194		x
EAR195		x
EAR196		x
EAR197		x
EAR198	x
EAR199		x
EAR200		x
EAR201		x
EAR202		x
EAR203		x
EAR204	x
EAR205		x
EAR206		x
EAR207		x
EAR208		x
EAR209		x
EAR210		x
EAR211		x
EAR212		x
EAR213		x
EAR214		x
EAR215		x
EAR216		x
EAR217		x
EAR218		x
EAR219		x
EAR220		x
EAR221		x
EAR222		x
EAR223		x
EAR224		x
EAR225		x
EAR226		x
EAR227		x
EAR228		x
EAR229		x
EAR230		x
EAR231		x
EAR232		x
EAR233		x
EAR234		x
EAR235		x
EAR236		x
EAR237		x
EAR238		x
EAR239		x
EAR240		x
EAR241		x
EAR242		x
EAR243		x
EAR244		x
EAR245		x
EAR246		x
EAR247		x
EAR248		x
EAR249		x
EAR250	x
EAR251		x
EAR252		x
EAR253		x
EAR254		x
EAR255		x
EAR256		x
EAR257		x
EAR258		x
EAR259		x
EAR260		x
EAR261		x
EAR262		x
EAR263		x
EAR264		x
EAR265		x
EAR266		x
EAR267		x
EAR268		x
EAR269		x
EAR270		x
EAR271		x
EAR272		x
EAR273		x
EAR274		x
EAR275		x
EAR276		x
EAR277		x
EAR278		x
EAR279		x
EAR280	x
EAR281		x
EAR282		x
EAR283		x
EAR284		x
EAR285		x
EAR286		x
EAR287		x
EAR288		x
EAR289		x
EAR290		x
EAR291		x
EAR292		x
EAR293		x
EAR294		x
EAR295		x
EAR296		x
EAR297		x
EAR298		x
EAR299		x
EAR300		x
EAR301		x
EAR302		x
EAR303		x
EAR304		x
EAR305		x
EAR306		x
EAR307		x
EAR308		x
EAR309		x
EAR310		x
EAR311		x
EAR312		x
EAR313		x
EAR314		x
EAR315		x
EAR316		x
EAR317		x
EAR318		x
EAR319		x
EAR320		x
EAR321		x
EAR322		x
EAR323		x
EAR324		x
EAR325		x
EAR326		x
EAR327		x
EAR328		x
EAR329		x
EAR330		x
EAR331		x
EAR332		x
EAR333		x
EAR334		x
EAR335		x
EAR336		x
EAR337		x
EAR338		x

## Sheet: Screenings
ID	Title screening							Abstract Screening							Full Text Screening
	Microbiology	Astrobiology	Electric reefers	Geochemistry and Biochemistry	Material sciences	Wrong Publication Type	Medical Science	Architecture	Synthesis of Information	Restoration without EARs	Nature-Based Solutions	Material Science	Biochemistry	Food Science	Subject of study not a benthic invertebrate or habitat	No Material and Methods section	No Benthic Restoration
EAR1						x
EAR2								x
EAR3									x
EAR4									x
EAR5										x
EAR8																	x
EAR9																	x
EAR10																	x
EAR11											x
EAR12																	x
EAR16																	x
EAR19															x
EAR20															x
EAR22																x
EAR23																x
EAR30															x
EAR46																x
EAR49																x
EAR54																	x
EAR57	x
EAR58		x
EAR59			x
EAR60				x
EAR61			x
EAR62		x
EAR63					x
EAR64	x
EAR65		x
EAR66		x
EAR67		x
EAR68	x
EAR69						x
EAR70				x
EAR71							x
EAR72					x
EAR73					x
EAR74					x
EAR75	x
EAR76					x
EAR77							x
EAR78					x
EAR79							x
EAR80					x
EAR81					x
EAR82					x
EAR83							x
EAR84				x
EAR85				x
EAR86					x
EAR87				x
EAR88				x
EAR89							x
EAR90									x
EAR91					x
EAR92					x
EAR93				x
EAR94					x
EAR95				x
EAR96				x
EAR97					x
EAR98							x
EAR99					x
EAR100					x
EAR101					x
EAR102					x
EAR103				x
EAR104					x
EAR105					x
EAR106					x
EAR107					x
EAR108					x
EAR109												x
EAR110										x
EAR111										x
EAR112				x
EAR113				x
EAR114				x
EAR115				x
EAR116					x
EAR117					x
EAR118	x
EAR119				x
EAR120				x
EAR121				x
EAR122									x
EAR123										x
EAR124					x
EAR125				x
EAR126	x
EAR127					x
EAR128					x
EAR129					x
EAR130					x
EAR131				x
EAR132					x
EAR133					x
EAR134					x
EAR135					x
EAR136	x
EAR137					x
EAR138					x
EAR139					x
EAR140				x
EAR141					x
EAR142					x
EAR143				x
EAR144				x
EAR145				x
EAR146				x
EAR147				x
EAR148					x
EAR149				x
EAR150					x
EAR151					x
EAR152				x
EAR153				x
EAR154				x
EAR155					x
EAR156				x
EAR157				x
EAR158					x
EAR159					x
EAR160				x
EAR161				x
EAR162					x
EAR163				x
EAR164				x
EAR165				x
EAR166				x
EAR167					x
EAR168	x
EAR169					x
EAR170				x
EAR171					x
EAR172					x
EAR173					x
EAR174					x
EAR176	x
EAR177					x
EAR178					x
EAR179					x
EAR180				x
EAR181					x
EAR182													x
EAR183					x
EAR184							x
EAR185													x
EAR186					x
EAR187					x
EAR188				x
EAR189					x
EAR190					x
EAR191					x
EAR192					x
EAR193					x
EAR194					x
EAR195					x
EAR196					x
EAR197					x
EAR198													x
EAR199					x
EAR200					x
EAR201					x
EAR202													x
EAR203					x
EAR204				x
EAR205					x
EAR206					x
EAR207					x
EAR208					x
EAR209					x
EAR210				x
EAR211					x
EAR212					x
EAR213					x
EAR214					x
EAR215					x
EAR216					x
EAR217						x
EAR218					x
EAR219					x
EAR220					x
EAR221					x
EAR222					x
EAR223													x
EAR224					x
EAR225				x
EAR226					x
EAR227					x
EAR228					x
EAR229					x
EAR230					x
EAR231					x
EAR232					x
EAR233					x
EAR234					x
EAR235													x
EAR236				x
EAR237					x
EAR238					x
EAR239					x
EAR240					x
EAR241					x
EAR242					x
EAR243					x
EAR244							x
EAR245					x
EAR246					x
EAR247					x
EAR248					x
EAR249							x
EAR250													x
EAR251					x
EAR252					x
EAR253					x
EAR254					x
EAR255					x
EAR256					x
EAR257					x
EAR258					x
EAR259					x
EAR260					x
EAR261					x
EAR262					x
EAR263					x
EAR264					x
EAR265					x
EAR266					x
EAR267					x
EAR268					x
EAR269					x
EAR270					x
EAR271					x
EAR272					x
EAR273														x
EAR274					x
EAR275					x
EAR276				x
EAR277					x
EAR278					x
EAR279					x
EAR280												x
EAR281					x
EAR282					x
EAR283					x
EAR284					x
EAR285					x
EAR286					x
EAR287				x
EAR288					x
EAR289					x
EAR290				x
EAR291					x
EAR292					x
EAR293					x
EAR294					x
EAR295				x
EAR296				x
EAR297				x
EAR298					x
EAR299					x
EAR300					x
EAR301					x
EAR302							x
EAR303					x
EAR304					x
EAR305					x
EAR306					x
EAR307												x
EAR308					x
EAR309					x
EAR310					x
EAR311				x
EAR312					x
EAR313					x
EAR314					x
EAR315					x
EAR316				x
EAR317					x
EAR318					x
EAR319					x
EAR320					x
EAR321				x
EAR322							x
EAR323					x
EAR324				x
EAR325					x
EAR326	x
EAR327					x
EAR328					x
EAR329					x
EAR330					x
EAR331				x
EAR332												x
EAR333					x
EAR334					x
EAR335					x
EAR336					x
EAR337					x
EAR338					x

## Sheet: Inclusion
ID	Source	Authors	Year	Publication Type	Journal	DOI	Keywords
EAR6	Monitoring coral reef conditions in the Biorock Permuteran rehabilitation area during the 2016 coral bleaching	Subhan, B., Arafat, D., Jundulloh, M.A.A., Arya, A.G., Setiawan, A., Wibowo, M.M., Astika, K., Karissa, P.T., Trialfhianty, T.I., Bachtiar, R., Akbar, N., Aisyah, Z., Ayu, I.P.	2024	Conference Paper	BIO Web of Conferences 106, 02004	https://doi.org/10.1051/bioconf/202410602004	NA
EAR7	Biorock Technology application to the growth and acropora corals growth rate	Nugroho, B.S., Zuhry, N., Kusnandar, K., Simanjuntak, S.W., Akamsyah, H.K., Karissa, P.T.	2022	Conference Paper	International Conference on Sustainable Fisheries and Marine	doi:10.1088/1755-1315/1147/1/012003	NA
EAR13	The escalation of coral growth by biorock technology applied in Sabang marine ecotourism	Samdion, M., Mahendra, M., Rizak, M., Rani, C., Faizal, A.	2018	Conference Paper	AACL Bioflux (Conference)	NA	Mineral; Fragments; Growth; Biorock
EAR14	Electricity protects coral from overgrowth by an encrusting sponge in Indonesia	Nitzsche, J.	2013	Book Chapter	Chapter 8, Innovative Methods of Marine Ecosystem Restoration	NA	NA
EAR15	Biorock Reef Restoration in Gili Trawangan, North Lombok, Indonesia	Bakti, L., Virgota, A., Damayanti, L., Radiman, T., Retnowulan, A., Hernawati, Sabil, A., Robbe, D.	2013	Book Chapter	Chapter 6, Innovative Methods of Marine Ecosystem Restoration	NA	NA
EAR17	Increased oyster growth and survival using biorock technology	Berger, N., Haseltine, M.G., Boehm, J.T., Goreau, T.	2013	Book Chapter	Chapter 12, Innovative Methods of Marine Ecosystem Restoration	NA	NA
EAR18	Differential physiological responses of two congeneric scleractinian corals to mineral accretion and an electric fiel	Borell, E.M., Romatzki, S.B.C., Ferse S.C.A.	2010	Peer-Reviewed Article	Coral Reefs 29:191-200	https://doi.org/10.1007/s00338-009-0564-y	Acropora pulchra, A.yongei; Cathode; Chlorophyll fluorescence; Growth; Mortality
EAR21	Increased Zooxanthellae Numbers and Mitotic Index in Electrically Stimulated Corals	Goreau, T., Cervino, J.M., Pollina, R.	2004	Peer-Reviewed Article	Symbiosis, 37, 107-120	http://hdl.handle.net/10222/78022	Zooxanthella; Coral; Mitotic Index; Electrical stimulation; Biorock process; Symbiosis regulation; Stress resistance; Calcification
EAR24	Initial survival of coral nubbins transplanted by a new coral transplantation technology	van Treeck, P., Schuhmacher, H.	1997	Peer-Reviewed Article	Marine Ecology Progress Series, 150, 287-292	http://dx.doi.org/10.3354/meps150287	Electrical stimulation; Corals; Oysters; Settlement; Growth; Survival; Environmental Stress Resistance; Climate Change Adaptation
EAR25	Suitability of mineral accretion as a rehabilitation method for cold-water corals	Strömberg, S.M., Lundälv, T., Goreau, T.	2010	Peer-Reviewed Article	Journal of Experimental Marine Biology and Ecology, 395, 153-161	https://doi.org/10.1016/j.jembe.2010.08.028	Aragonite; Budding frequency; Calcium carbonate; Coral habitat rehabilitation; Electrolysis in seawater; Growth rates
EAR26	Early colonization of sessile megabenthos on electrolytic carbonated structures	Carmona-Rodríguez, A., Antón, C., Climent, M.A., Garcés, P., Montiel, V., Ramos-Esplà, A. A.	2023	Peer-Reviewed Article	Science of the Total Environment, 900, 165796	https://doi.org/10.1016/j.scitotenv.2023.165796	Electrolysis; Biofouling; Sessile invertebrate recruitment; Biofilters; Port environment
EAR27	Low electric current density enhances the calcification rate of the colonial stony coral Galaxea fascicularis	Huang, B., Yuan, T., Liang, T., Guo, Y., Yuan, X., Zhou, W., Huang, H., Liu, S.	2020	Peer-Reviewed Article	Aquatic Ecosystem Health & Management, 23:3, 332-340	https://doi.org/10.1080/14634988.2020.1768766	Zooxanthellae; Quantum yield; Electrolytic Mineral Acceleration; Mineral Accretion; Photosynthesis
EAR28	Lessons learned implementing mineral accretion and coral gardening at Agincourt Reef, Great Barrier Reef	Cook, N., Cook, K., Harris, K.J., Songcuan, A., Smith, A.K.	2023	Peer-Reviewed Article	Ecological Management & Restoration, Vol 24	https://doi.org/10.1111/emr.12585	Coral restoration methods; Coral transplantation; Electrolysis; Pontoon; Rubble stabilization; Tourism
EAR31	Growth and survival of coral transplants with and without electrochemical deposition of CaCO3	Sabater, M. G., Yap, H. T.	2002	Peer-Reviewed Article	Journal of Experimental Marine Biology and Ecology, 272, 131 - 146	http://dx.doi.org/10.1016/S0022-0981(02)00051-5	Electrical stimulation; Corals; Oysters; Settlement; Growth; Survival; Environmental Stress Resistance; Climate Change Adaptation
EAR32	Long-term effects of induced mineral accretion on growth, survival and corallite properties of Porites cylindrica	Sabater, M. G., Yap, H. T.	2004	Peer-Reviewed Article	Journal of Expermiental Marine Biology and Ecology, 311, 355-374	https://doi.org/10.1016/j.jembe.2004.05.013	CaCO3; Electrochemical deposition; Growth; Mineral accretion technique; Porites cylindrica
EAR33	Integrated electrochemical and biogenic deposition of hard material - A nature-like colonization substrate	Schulmacher, H., Schillak, L.	1994	Peer-Reviewed Article	Bulletin of Marine Science, 55(2-3), 672-679	NA	NA
EAR34	Electrically stimulated corals in Indonesia reef restoration project show greatly accelerated growth rates	Jompa, J., Suharto, Anpusyahnur, E.M., Dwjja, P. N., Subagio, J., Alimin, I., Anwar, R., Syamsuddin, S., Radiman, T. H. U., Triyono, H., Sue, R.A., Soeyasa, N.	2013	Book Chapter	Chapter 5, Innovative Methods of Marine Ecosystem Restoration	NA	NA
EAR35	Electrical current stimulates coral branching and growth in Jakarta Bay	Zamani, N.P., Khalid, I., Abdallah, Subhan, B.	2013	Book Chapter	Chapter 7, Innovative Methods of Marine Ecosystem Restoration	NA	NA
EAR36	Negative effects by mineral accretion technique on the heat resilience, growth and recruitment of corals	Knoester, E.G., Sanders, R., Durden, D., Masiga, B.O., Murk, A. J., Osinga, R.	2024	Peer-Reviewed Article	Plos One, 19(12)	https://doi.org/10.1371/journal.pone.0315475	NA
EAR37	Gorgonian soft corals have higher growth and survival in electrical fields	Fitri, D., Rachman, M.A.	2013	Book Chapter	Chapter 9, Innovative Methods of Marine Ecosystem Restoration	NA	NA
EAR38	Utilization of low-voltage electricity to stimulate cultivation of pearl oysters pictada maxima	Karissa, P.T., Sukardi, Priyono, S.B., Mamangkey, N.G.F., Taylor, J.J.U	2013	Book Chapter	Chapter 11, Innovative Methods of Marine Ecosystem Restoration	NA	NA
EAR39	Electrical stimulation increases oyster growth and survival in restoration projects	Shorr, J., Cervino, J., Lin, C., Weeks, R., Goreau, T.J.	2013	Book Chapter	Chapter 13, Innovative Methods of Marine Ecosystem Restoration	NA	NA
EAR40	Restoration of Seagrass Mats (Posidonia oceanica) with Electrical Stimulation	Vaccarella, R., Goreau, T.J.	2013	Book Chapter	Chapter 14, Innovative Methods of Marine Ecosystem Restoration	NA	NA
EAR47	Influence of electrical fields on the performance of Acropora coral transplants on two different designs of structures	Romatzki, S.	2014	Peer-Reviewed Article	Marine Biology Research, 10, 5, 449-459	https://doi.org/10.1080/17451000.2013.814794	Artificial reefs; Coral growth; Coral transplantation; Mineral accretion technique
EAR48	Reef restoration using seawater electrolysis in Jamaica	Thomas, G, Wolf, H.	2013	Book Chapter	Chapter 4, Innovative Methods of Marine Ecosystem Restoration	NA	NA
EAR50	Oyster recruitment and growth on an electrified artificial reef structure in Grand Isle, Lousiana	Piazza, B. P., Piehler, M. K., Goddman, B.P., La Peyre, M.K., La Peyre, J.F.	2009	Peer-Reviewed Article	Bulletin of Marine Science, 84(1), 59-66	NA	NA
EAR51	Enhancing settlement and growth of corals using feeble electrochemical method	Kihara, K., Taniguchi, H., Koibuchi, Y., Yamamoto, S., Yasufumi, K., Hosokawa, Y.	2013	Peer-Reviewed Article	Galaxea, Journal of Coral Reef Studies (Special Issue), 323-329	https://doi.org/10.3755/galaxea.15.323	Coral reef restoration; Electric field; Weak current density; Growth promotion
EAR52	In-situ electro-stimulation enhances branching but not massive scleractinian coral growth	Samidon, M., Razi, N. M., Agustiar, M., Harahap, P.B., Najmi, N., Bahri, S., Liu, S.Y.V.	2022	Peer-Reviewed Article	Frontiers in Marine Science, 9, 917360	https://doi.org/10.3389/fmars.2022.917360	Branching coral; Electro-stimulated; Growth performance; Image analysis; Massive coral
EAR53	The effects of electrical voltage differences and initial fragment size on growth performance and survival rate of coral acropora cerealis in biorock method	Natasasmita, D., Wijayanti, D. P., Suryono, C. A.	2016	Peer-Reviewed Article	Journal of Aquaculture and Marine Biology	DOI: 10.15406/jamb.2016.04.00086	Biorock; Coral Transplantation; Acropora cerealis; Voltage; Initial size; Growth performance; Survival rate
EAR55	Cathodically protected steel as an alternative to plastic for oyster restoration mats	Hunsucker, K., Melnikov, A., Gilligan, M., Gardner, H., Erdogan, C., Weaver, R., Swain, G.	2021	Peer-Reviewed Article	Ecological Engineering, 164, 106210	DOI: 10.1016/j.ecoleng.2021.106210	Cathodic protection; Oyster restoration; Mineral accretion; Plastic alternatives
EAR56	Mineral Accretion: An environmentally alternative to plastic for oyster restoration	Hunsucker, K., Melnikov, A., Gilligan, M., Gardner, H., Weaver, R., Swain, G.	2019	Conference Paper	OCEANS 2019 MTS/IEEE SEATTLE (Conference Paper)	DOI: 10.23919/OCEANS40490.2019.8962694	Sea surface; Sociology; Organisms; Minerals; Rivers; Magnesium; Plastics; Mineral accretion; Oysters; Restoration; Plastic removal
EAR175	Effect of electrolysis treatment on the biomineralization capacities of pearl oyster Pinctada margaritifera juveniles	Latchere, Olhana, Fievet, Julie, Lo, Cedrik, Schneider, Denis, Dieu, Stephanie, Cabral, Philippe, Belliard, Corinne, Ky, Chin-Long, Gueguen, Yannick, Saulnier, Denis	2016	Peer-Reviewed Article	ESTUARINE COASTAL AND SHELF SCIENCE - Volume 182, Issue 0, pp. 235-242	https://doi.org/10.1016/j.ecss.2016.06.014	Pearl oyster; Pinctada margaritifera; Electrolysis; Biomineralization; Gene expression

## Sheet: Keywords
ID	Source	Authors	Year	Journal	DOI	Keywords
EAR13	The escalation of coral growth by biorock technology applied in Sabang marine ecotourism	Samdion, M., Mahendra, M., Rizak, M., Rani, C., Faizal, A.	2018	AACL Bioflux (Conference)	NA	Mineral; Fragments; Growth; Biorock
EAR18	Differential physiological responses of two congeneric scleractinian corals to mineral accretion and an electric fiel	Borell, E.M., Romatzki, S.B.C., Ferse S.C.A.	2010	Coral Reefs 29:191-200	https://doi.org/10.1007/s00338-009-0564-y	Acropora pulchra; A.yongei; Cathode; Chlorophyll fluorescence; Growth; Mortality
EAR21	Increased Zooxanthellae Numbers and Mitotic Index in Electrically Stimulated Corals	Goreau, T., Cervino, J.M., Pollina, R.	2004	Symbiosis, 37, 107-120	http://hdl.handle.net/10222/78022	Zooxanthella; Coral; Mitotic Index; Electrical stimulation; Biorock process; Symbiosis regulation; Stress resistance; Calcification
EAR24	Initial survival of coral nubbins transplanted by a new coral transplantation technology	van Treeck, P., Schuhmacher, H.	1997	Marine Ecology Progress Series, 150, 287-292	http://dx.doi.org/10.3354/meps150287	Electrical stimulation; Corals; Oysters; Settlement; Growth; Survival; Environmental Stress Resistance; Climate Change Adaptation
EAR25	Suitability of mineral accretion as a rehabilitation method for cold-water corals	Strömberg, S.M., Lundälv, T., Goreau, T.	2010	Journal of Experimental Marine Biology and Ecology, 395, 153-161	https://doi.org/10.1016/j.jembe.2010.08.028	Aragonite; Budding frequency; Calcium carbonate; Coral habitat rehabilitation; Electrolysis in seawater; Growth rates
EAR26	Early colonization of sessile megabenthos on electrolytic carbonated structures	Carmona-Rodríguez, A., Antón, C., Climent, M.A., Garcés, P., Montiel, V., Ramos-Esplà, A. A.	2023	Science of the Total Environment, 900, 165796	https://doi.org/10.1016/j.scitotenv.2023.165796	Electrolysis; Biofouling; Sessile invertebrate recruitment; Biofilters; Port environment
EAR27	Low electric current density enhances the calcification rate of the colonial stony coral Galaxea fascicularis	Huang, B., Yuan, T., Liang, T., Guo, Y., Yuan, X., Zhou, W., Huang, H., Liu, S.	2020	Aquatic Ecosystem Health & Management, 23:3, 332-340	https://doi.org/10.1080/14634988.2020.1768766	Zooxanthellae; Quantum yield; Electrolytic Mineral Acceleration; Mineral Accretion; Photosynthesis
EAR28	Lessons learned implementing mineral accretion and coral gardening at Agincourt Reef, Great Barrier Reef	Cook, N., Cook, K., Harris, K.J., Songcuan, A., Smith, A.K.	2023	Ecological Management & Restoration, Vol 24	https://doi.org/10.1111/emr.12585	Coral restoration methods; Coral transplantation; Electrolysis; Pontoon; Rubble stabilization; Tourism
EAR31	Growth and survival of coral transplants with and without electrochemical deposition of CaCO3	Sabater, M. G., Yap, H. T.	2002	Journal of Experimental Marine Biology and Ecology, 272, 131 - 146	http://dx.doi.org/10.1016/S0022-0981(02)00051-5	Electrical stimulation; Corals; Oysters; Settlement; Growth; Survival; Environmental Stress Resistance; Climate Change Adaptation
EAR32	Long-term effects of induced mineral accretion on growth, survival and corallite properties of Porites cylindrica	Sabater, M. G., Yap, H. T.	2004	Journal of Expermiental Marine Biology and Ecology, 311, 355-374	https://doi.org/10.1016/j.jembe.2004.05.013	CaCO3; Electrochemical deposition; Growth; Mineral accretion technique; Porites cylindrica
EAR47	Influence of electrical fields on the performance of Acropora coral transplants on two different designs of structures	Romatzki, S.	2014	Marine Biology Research, 10, 5, 449-459	https://doi.org/10.1080/17451000.2013.814794	Artificial reefs; Coral growth; Coral transplantation; Mineral accretion technique
EAR51	Enhancing settlement and growth of corals using feeble electrochemical method	Kihara, K., Taniguchi, H., Koibuchi, Y., Yamamoto, S., Yasufumi, K., Hosokawa, Y.	2013	Galaxea, Journal of Coral Reef Studies (Special Issue), 323-329	https://doi.org/10.3755/galaxea.15.323	Coral reef restoration; Electric field; Weak current density; Growth promotion
EAR52	In-situ electro-stimulation enhances branching but not massive scleractinian coral growth	Samidon, M., Razi, N. M., Agustiar, M., Harahap, P.B., Najmi, N., Bahri, S., Liu, S.Y.V.	2022	Frontiers in Marine Science, 9, 917360	https://doi.org/10.3389/fmars.2022.917360	Branching coral; Electro-stimulated; Growth performance; Image analysis; Massive coral
EAR53	The effects of electrical voltage differences and initial fragment size on growth performance and survival rate of coral acropora cerealis in biorock method	Natasasmita, D., Wijayanti, D. P., Suryono, C. A.	2016	Journal of Aquaculture and Marine Biology	DOI: 10.15406/jamb.2016.04.00086	Biorock; Coral Transplantation; Acropora cerealis; Voltage; Initial size; Growth performance; Survival rate
EAR55	Cathodically protected steel as an alternative to plastic for oyster restoration mats	Hunsucker, K., Melnikov, A., Gilligan, M., Gardner, H., Erdogan, C., Weaver, R., Swain, G.	2021	Ecological Engineering, 164, 106210	DOI: 10.1016/j.ecoleng.2021.106210	Cathodic protection; Oyster restoration; Mineral accretion; Plastic alternatives
EAR56	Mineral Accretion: An environmentally alternative to plastic for oyster restoration	Hunsucker, K., Melnikov, A., Gilligan, M., Gardner, H., Weaver, R., Swain, G.	2019	OCEANS 2019 MTS/IEEE SEATTLE (Conference Paper)	DOI: 10.23919/OCEANS40490.2019.8962694	Sea surface; Sociology; Organisms; Minerals; Rivers; Magnesium; Plastics; Mineral accretion; Oysters; Restoration; Plastic removal
EAR175	Effect of electrolysis treatment on the biomineralization capacities of pearl oyster Pinctada margaritifera juveniles	Latchere, Olhana, Fievet, Julie, Lo, Cedrik, Schneider, Denis, Dieu, Stephanie, Cabral, Philippe, Belliard, Corinne, Ky, Chin-Long, Gueguen, Yannick, Saulnier, Denis	2016	ESTUARINE COASTAL AND SHELF SCIENCE - Volume 182, Issue 0, pp. 235-242	https://doi.org/10.1016/j.ecss.2016.06.014	Pearl oyster; Pinctada margaritifera; Electrolysis; Biomineralization; Gene expression

## Sheet: Extraction
ID	observation	study area	coordinates	subject	duration.days	experiment	separation	control	treatment	n.replicates	sampling.technique	outcome	control.mean	control.sd	control.size	mean	sd	sample.size	statistical.value	Limitations
EAR6	EAR6.1	Biorock Permuteran	8°08'34.1 "S, 114°39'20.1 "E	Hard coral	2	Differences benthic coverage with MAT vs no after decades	Clear	NEC* (established at the same time as the MAT)	Low-Voltage	3	Point Intercept Transect Method (PIT), Underwater Visual Census for fish	coverage	0.16	NA	NA	0.12	NA	NA	NA	NA
EAR6	EAR6.2	Biorock Permuteran	8°08'34.1 "S, 114°39'20.1 "E	Soft coral	2	Differences benthic coverage with MAT vs no after decades	Clear	NEC* (established at the same time as the MAT)	Low-Voltage	3	Point Intercept Transect Method (PIT), Underwater Visual Census for fish	coverage	0.12	NA	NA	0	NA	NA	NA	NA
EAR6	EAR6.3	Biorock Permuteran	8°08'34.1 "S, 114°39'20.1 "E	Coral Reef	2	Differences benthic coverage with MAT vs no after decades	Clear	NEC* (established at the same time as the MAT)	Low-Voltage	3	Point Intercept Transect Method (PIT), Underwater Visual Census for fish	survival	0.51	NA	305	0.489	NA	292	NA	NA
EAR7	EAR7.1	Karang Jeruk	109º 11.85'E, 06º 48.75'S	Acropora corals	150	Difference in growth control vs biorock	Clear	NEC	Low-Voltage	20	On site sampling, past records	growth (mm)	0.2025	0.0835	20	0.835	0.2177	20	NA	NA
EAR7	EAR7.2	Karang Jeruk	109º 11.85'E, 06º 48.75'S	Acropora corals	150	Difference in growth control vs biorock	Clear	NEC	Low-Voltage	20	On site sampling, past records	growth rate (mm/month)	0.0506	0.0209	20	0.2088	0.0544	20	Significant	NA
EAR13	EAR13.1	Sea ecotourism park, Sabang	NA	Acropora corals	90	Depth influence on growth using MAT, located next to each other	Unclear	Steel	6.4 V at 3 m	30	Monthly measurements	vertical growth (mm)	1.52	NA	10	5.83	NA	30	NA	NA
EAR13	EAR13.2	Sea ecotourism park, Sabang	NA	Acropora corals	90	Depth influence on growth using MAT, located next to each other	Unclear	Steel	6.4 V at 3 m	30	Monthly measurements	horizontal growth (mm)	1.12	NA	10	4.2	NA	30	NA	NA
EAR13	EAR13.3	Sea ecotourism park, Sabang	NA	Acropora corals	90	Depth influence on growth using MAT, located next to each other	Unclear	Steel	6.4 V at 8 m	30	Monthly measurements	vertical growth (mm)	1.28	NA	10	5.97	NA	30	NA	NA
EAR13	EAR13.4	Sea ecotourism park, Sabang	NA	Acropora corals	90	Depth influence on growth using MAT, located next to each other	Unclear	Steel	6.4 V at 8 m	30	Monthly measurements	horizontal growth (mm)	1.1	NA	10	3.09	NA	30	NA	NA
EAR13	EAR13.5	Sea ecotourism park, Sabang	NA	Pocillopora corals	90	Depth influence on growth using MAT, located next to each other	Unclear	Steel	6.4 V at 3 m	30	Monthly measurements	vertical growth (mm)	1.52	NA	10	5.47	NA	30	NA	NA
EAR13	EAR13.6	Sea ecotourism park, Sabang	NA	Pocillopora corals	90	Depth influence on growth using MAT, located next to each other	Unclear	Steel	6.4 V at 3 m	30	Monthly measurements	horizontal growth (mm)	1.12	NA	10	4.53	NA	30	NA	NA
EAR13	EAR13.7	Sea ecotourism park, Sabang	NA	Pocillopora corals	90	Depth influence on growth using MAT, located next to each other	Unclear	Steel	6.4 V at 8 m	30	Monthly measurements	vertical growth (mm)	NA	NA	10	NA	NA	30	NA	NA
EAR13	EAR13.8	Sea ecotourism park, Sabang	NA	Pocillopora corals	90	Depth influence on growth using MAT, located next to each other	Unclear	Steel	6.4 V at 8 m	30	Monthly measurements	horizontal growth (mm)	NA	NA	10	NA	NA	30	NA	NA
EAR14	EAR14.1	Permuteran Bali	8°02′ South; 114°39′ East	Sponges	88	Influence of electric field at difference distances	Unclear	NA	Low-Voltage	4	Data collection process done 3 times, always same chronological order	survival	NA	NA	NA	NA	NA	NA	NA	Benefitial effects from 0 to 10 m with the maximum at 3 m. The study claims to inhibit overgrowth of living corals by encrusting sponges, however many of the measurements were removed (4.3 cm on average sponge growth in all the corals). Doesn't report exact numbers. Out of 66 recorded values, 35 were removed, reasons are overgrowth of sponges.
EAR14	EAR14.2	Permuteran Bali	8°02′ South; 114°39′ East	Corals	88	Influence of electric field at difference distances	Unclear	NA	Low-Voltage	7	Data collection process done 3 times, always same chronological order	survival	NA	NA	NA	NA	NA	NA	NA	Benefitial effects from 0 to 10 m with the maximum at 3 m. The study claims to inhibit overgrowth of living corals by encrusting sponges, however many of the measurements were removed (4.3 cm on average sponge growth in all the corals). Doesn't report exact numbers. Out of 66 recorded values, 35 were removed, reasons are overgrowth of sponges.
EAR15	EAR15.1	Tir Na Nong and Beach House Restaurants in GILI TRAWANGAN	116 02′ 33.55″ E 08 21′ 27.49″S	Acropora formosa	NA	Difference between depths, comparison between species and influence of the electric field	Clear	Concrete block away from biorock	Low-Voltage at 3 m	Replicate N not indicated	Diving, all environmental measures were determined with sensors, for clathria they were measures at 4 different times with intervals of 2 weeks	growth rate (cm/week)	0.074	NA	NA	0.315	NA	NA	Non significant	Number of replicates not indicated
EAR15	EAR15.2	Tir Na Nong and Beach House Restaurants in GILI TRAWANGAN	116 02′ 33.87"E 08 21′ 27.30″S	Acropora formosa	NA	Difference between depths, comparison between species and influence of the electric field	Clear	Concrete block away from biorock	Low-Voltage at 5 m	Replicate N not indicated	Diving, all environmental measures were determined with sensors, for clathria they were measures at 4 different times with intervals of 2 weeks	growth rate (cm/week)	0.07	NA	NA	0.291	NA	NA	Non significant	Number of replicates not indicated
EAR15	EAR15.3	Tir Na Nong and Beach House Restaurants in GILI TRAWANGAN	116 02′ 33.83"E 08 21′ 27.71″S	Acropora formosa	NA	Difference between depths, comparison between species and influence of the electric field	Clear	Concrete block away from biorock	Low-Voltage at 8 m	Replicate N not indicated	Diving, all environmental measures were determined with sensors, for clathria they were measures at 4 different times with intervals of 2 weeks	growth rate (cm/week)	0.071	NA	NA	0.273	NA	NA	Non significant	Number of replicates not indicated
EAR15	EAR15.4	Tir Na Nong and Beach House Restaurants in GILI TRAWANGAN	116 02′ 33.55″ E 08 21′ 27.49″S	Montipora digitata	NA	Difference between depths, comparison between species and influence of the electric field	Clear	Concrete block away from biorock	Low-Voltage	Replicate N not indicated	Diving, all environmental measures were determined with sensors, for clathria they were measures at 4 different times with intervals of 2 weeks	growth rate (cm/week)	0.009	NA	NA	0.3009	NA	NA	Non significant	Number of replicates not indicated
EAR15	EAR15.5	Tir Na Nong and Beach House Restaurants in GILI TRAWANGAN	116 02′ 33.55″ E 08 21′ 27.49″S	Clathria sponges	NA	Difference between depths, comparison between species and influence of the electric field	Clear	Concrete block away from biorock	Low-Voltage at different distances	Replicate N not indicated	Diving, all environmental measures were determined with sensors, for clathria they were measures at 4 different times with intervals of 2 weeks	growth rate (cm/week)	NA	NA	NA	Growth of Sponges in Biorock was 2.55 cm and study indicates the growth was slower in further blocks, however the numbers report the highest growth in the northern block 1 (1.8 cm), followed by blocks 3 (1.6 north, 1.7 south), and blocks 4 and 5 both south and north, while both blocks 2 presented lower growth (1.35 north and 1.2 south), and the block 1 south (1.35). They mention this could be due…	NA	NA	Non significant	Number of replicates not indicated
EAR17	EAR17.1	New York Harbor	NA	Oysters	730	Influence of electric field on growth and survival	Clear	Steel	Low-Voltage (6-9 V)	200	30 oysters per reef (90 per tank) were measured twice per month for growth, following Cardoso et al. 2007, for consequtive 3 months in 2 consecutive years. Environmental parameters were recorded.	mean growth (mm)	13.13	NA	30	21.28	NA	30	Significant	Lab conditions
EAR17	EAR17.2	New York Harbor	NA	Oysters	730	Influence of electric field on growth and survival	Clear	Steel	Low-Voltage (6-9 V)	200	30 oysters per reef (90 per tank) were measured twice per month for growth, following Cardoso et al. 2007, for consequtive 3 months in 2 consecutive years. Environmental parameters were recorded.	survival	0.5558	NA	30	0.2144	NA	30	NA	Lab conditions
EAR18	EAR18.1	North Sulawesi, Indonesia	01º450'N, 125º3'E	Acropora pulchra	120	Influence of electric field on growth and survival	Unclear	Bamboo	12 V/4.22 m^2 at 2.8 +- 0.1 A	350 coral fragments	Length of the cup to the tip using caliper with 0.01 mm accuracy, surveyed every 4 weeks, fragments with sustain damage was excluded from the analysis, Fluorescence measurements.	survival	0.87	NA	NA	0.91	NA	NA	Non significant	A bamboo grid was deployed outside the experimental matrix at a distance of about 1.5 m served as control (Amperage might be too high, over the "Low voltage" condition, also the control is located only at 1.5 m so it is too closed and will still get influence of the electric field created)
EAR18	EAR18.2	North Sulawesi, Indonesia	01º450'N, 125º3'E	Acropora yongei	120	Influence of electric field on growth and survival	Unclear	Bamboo	13 V/4.22 m^2 at 2.8 +- 0.1 A	351 coral fragments	Length of the cup to the tip using caliper with 0.01 mm accuracy, surveyed every 4 weeks, fragments with sustain damage was excluded from the analysis, Fluorescence measurements.	survival	0.99	NA	NA	0.99	NA	NA	Non significant	A bamboo grid was deployed outside the experimental matrix at a distance of about 1.5 m served as control (Amperage might be too high, over the "Low voltage" condition, also the control is located only at 1.5 m so it is too closed and will still get influence of the electric field created)
EAR18	EAR18.3	North Sulawesi, Indonesia	01º450'N, 125º3'E	Acropora corals	120	Influence of electric field on growth and survival	Unclear	Bamboo	14 V/4.22 m^2 at 2.8 +- 0.1 A	352 coral fragments	Length of the cup to the tip using caliper with 0.01 mm accuracy, surveyed every 4 weeks, fragments with sustain damage was excluded from the analysis, Fluorescence measurements.	fluorescence	NA	NA	NA	NA	NA	NA	Non significant	A bamboo grid was deployed outside the experimental matrix at a distance of about 1.5 m served as control (Amperage might be too high, over the "Low voltage" condition, also the control is located only at 1.5 m so it is too closed and will still get influence of the electric field created)
EAR18	EAR18.4	North Sulawesi, Indonesia	01º450'N, 125º3'E	Acropora corals	120	Influence of electric field on growth and survival	Unclear	Bamboo	15 V/4.22 m^2 at 2.8 +- 0.1 A	353 coral fragments	Length of the cup to the tip using caliper with 0.01 mm accuracy, surveyed every 4 weeks, fragments with sustain damage was excluded from the analysis, Fluorescence measurements.	zooxanthellae density	NA	NA	NA	NA	NA	NA	Non significant	A bamboo grid was deployed outside the experimental matrix at a distance of about 1.5 m served as control (Amperage might be too high, over the "Low voltage" condition, also the control is located only at 1.5 m so it is too closed and will still get influence of the electric field created)
EAR18	EAR18.5	North Sulawesi, Indonesia	01º450'N, 125º3'E	Acropora corals	120	Influence of electric field on growth and survival	Unclear	Bamboo	16 V/4.22 m^2 at 2.8 +- 0.1 A	354 coral fragments	Length of the cup to the tip using caliper with 0.01 mm accuracy, surveyed every 4 weeks, fragments with sustain damage was excluded from the analysis, Fluorescence measurements.	Chl-a concentration	NA	NA	NA	NA	NA	NA	Significantly low	A bamboo grid was deployed outside the experimental matrix at a distance of about 1.5 m served as control (Amperage might be too high, over the "Low voltage" condition, also the control is located only at 1.5 m so it is too closed and will still get influence of the electric field created)
EAR21	EAR21.1	Permuteran MPA	NA	Acropora nasuta	365	Influence of electric field on zooxantellae and chlorophyll	Unclear	Mother colony few meters apart	Low-voltage	10	Spectrophotometric analysis of chlorophyll and c2 peaks at 630 nm and 750 nm. Rest of the sample used for analysis of zooxanthellae.	zooxanthellae density	NA	NA	NA	NA	NA	NA	Non significant	4-8 subsamples of small growing tips were taken but it doesn't mention if for each species, how many, etc… 10 replicate used per sample for zooxanthellae, still doesn't specify the number of samples. Results are written in a confuse way and do not really report the reality of the statistically.
EAR21	EAR21.2	Permuteran MPA	NA	Acropora nasuta	365	Influence of electric field on zooxantellae and chlorophyll	Unclear	Mother colony few meters apart	Low-voltage	10	Spectrophotometric analysis of chlorophyll and c2 peaks at 630 nm and 750 nm. Rest of the sample used for analysis of zooxanthellae.	Mitotic index	NA	NA	NA	NA	NA	NA	Significant	4-8 subsamples of small growing tips were taken but it doesn't mention if for each species, how many, etc… 10 replicate used per sample for zooxanthellae, still doesn't specify the number of samples. Results are written in a confuse way and do not really report the reality of the statistically.
EAR21	EAR21.3	Permuteran MPA	NA	Pocillopora verrucosa	365	Influence of electric field on zooxantellae and chlorophyll	Unclear	Mother colony few meters apart	Low-voltage	10	Spectrophotometric analysis of chlorophyll and c2 peaks at 630 nm and 750 nm. Rest of the sample used for analysis of zooxanthellae.	zooxanthellae density	NA	NA	NA	NA	NA	NA	Non significant	4-8 subsamples of small growing tips were taken but it doesn't mention if for each species, how many, etc… 10 replicate used per sample for zooxanthellae, still doesn't specify the number of samples. Results are written in a confuse way and do not really report the reality of the statistically.
EAR21	EAR21.4	Permuteran MPA	NA	Pocillopora verrucosa	365	Influence of electric field on zooxantellae and chlorophyll	Unclear	Mother colony few meters apart	Low-voltage	10	Spectrophotometric analysis of chlorophyll and c2 peaks at 630 nm and 750 nm. Rest of the sample used for analysis of zooxanthellae.	Mitotic index	NA	NA	NA	NA	NA	NA	Significant	4-8 subsamples of small growing tips were taken but it doesn't mention if for each species, how many, etc… 10 replicate used per sample for zooxanthellae, still doesn't specify the number of samples. Results are written in a confuse way and do not really report the reality of the statistically.
EAR21	EAR21.5	Permuteran MPA	NA	Montipora capitata	365	Influence of electric field on zooxantellae and chlorophyll	Unclear	Mother colony few meters apart	Low-voltage	10	Spectrophotometric analysis of chlorophyll and c2 peaks at 630 nm and 750 nm. Rest of the sample used for analysis of zooxanthellae.	zooxanthellae density	NA	NA	NA	NA	NA	NA	Non significant	4-8 subsamples of small growing tips were taken but it doesn't mention if for each species, how many, etc… 10 replicate used per sample for zooxanthellae, still doesn't specify the number of samples. Results are written in a confuse way and do not really report the reality of the statistically.
EAR21	EAR21.6	Permuteran MPA	NA	Montipora capitata	365	Influence of electric field on zooxantellae and chlorophyll	Unclear	Mother colony few meters apart	Low-voltage	10	Spectrophotometric analysis of chlorophyll and c2 peaks at 630 nm and 750 nm. Rest of the sample used for analysis of zooxanthellae.	Mitotic index	NA	NA	NA	NA	NA	NA	Significant	4-8 subsamples of small growing tips were taken but it doesn't mention if for each species, how many, etc… 10 replicate used per sample for zooxanthellae, still doesn't specify the number of samples. Results are written in a confuse way and do not really report the reality of the statistically.
EAR21	EAR21.7	Permuteran MPA	NA	Seriatopora hystrix	365	Influence of electric field on zooxantellae and chlorophyll	Unclear	Mother colony few meters apart	Low-voltage	10	Spectrophotometric analysis of chlorophyll and c2 peaks at 630 nm and 750 nm. Rest of the sample used for analysis of zooxanthellae.	zooxanthellae density	NA	NA	NA	NA	NA	NA	Significant	4-8 subsamples of small growing tips were taken but it doesn't mention if for each species, how many, etc… 10 replicate used per sample for zooxanthellae, still doesn't specify the number of samples. Results are written in a confuse way and do not really report the reality of the statistically.
EAR21	EAR21.8	Permuteran MPA	NA	Seriatopora hystrix	365	Influence of electric field on zooxantellae and chlorophyll	Unclear	Mother colony few meters apart	Low-voltage	10	Spectrophotometric analysis of chlorophyll and c2 peaks at 630 nm and 750 nm. Rest of the sample used for analysis of zooxanthellae.	Mitotic index	NA	NA	NA	NA	NA	NA	Non significant	4-8 subsamples of small growing tips were taken but it doesn't mention if for each species, how many, etc… 10 replicate used per sample for zooxanthellae, still doesn't specify the number of samples. Results are written in a confuse way and do not really report the reality of the statistically.
EAR21	EAR21.9	Permuteran MPA	NA	Porites cylindrica	365	Influence of electric field on zooxantellae and chlorophyll	Unclear	Mother colony few meters apart	Low-voltage	10	Spectrophotometric analysis of chlorophyll and c2 peaks at 630 nm and 750 nm. Rest of the sample used for analysis of zooxanthellae.	zooxanthellae density	NA	NA	NA	NA	NA	NA	Significant	4-8 subsamples of small growing tips were taken but it doesn't mention if for each species, how many, etc… 10 replicate used per sample for zooxanthellae, still doesn't specify the number of samples. Results are written in a confuse way and do not really report the reality of the statistically.
EAR21	EAR21.10	Permuteran MPA	NA	Porites cylindrica	365	Influence of electric field on zooxantellae and chlorophyll	Unclear	Mother colony few meters apart	Low-voltage	10	Spectrophotometric analysis of chlorophyll and c2 peaks at 630 nm and 750 nm. Rest of the sample used for analysis of zooxanthellae.	Mitotic index	NA	NA	NA	NA	NA	NA	Non significant	4-8 subsamples of small growing tips were taken but it doesn't mention if for each species, how many, etc… 10 replicate used per sample for zooxanthellae, still doesn't specify the number of samples. Results are written in a confuse way and do not really report the reality of the statistically.
EAR21	EAR21.11	Permuteran MPA	NA	Turbinaria reniformis	365	Influence of electric field on zooxantellae and chlorophyll	Unclear	Mother colony few meters apart	Low-voltage	10	Spectrophotometric analysis of chlorophyll and c2 peaks at 630 nm and 750 nm. Rest of the sample used for analysis of zooxanthellae.	zooxanthellae density	NA	NA	NA	NA	NA	NA	Non significant	4-8 subsamples of small growing tips were taken but it doesn't mention if for each species, how many, etc… 10 replicate used per sample for zooxanthellae, still doesn't specify the number of samples. Results are written in a confuse way and do not really report the reality of the statistically.
EAR21	EAR21.12	Permuteran MPA	NA	Turbinaria reniformis	365	Influence of electric field on zooxantellae and chlorophyll	Unclear	Mother colony few meters apart	Low-voltage	10	Spectrophotometric analysis of chlorophyll and c2 peaks at 630 nm and 750 nm. Rest of the sample used for analysis of zooxanthellae.	Mitotic index	NA	NA	NA	NA	NA	NA	Non significant	4-8 subsamples of small growing tips were taken but it doesn't mention if for each species, how many, etc… 10 replicate used per sample for zooxanthellae, still doesn't specify the number of samples. Results are written in a confuse way and do not really report the reality of the statistically.
EAR24	EAR24.1	Northern Gulf of Aqaba, Jordania	NA	Stylophora pistillata	365	Influence of electric field on survival rate after transplantation	Unclear	No control	3 A/m2 at 1 m 3 months	25	Fragmentation and transplantation, visual surveys	survival	NA	NA	NA	1	NA	NA	NA	Comparison to a literature review from Hariott & Fisk, 1988
EAR24	EAR24.2	Northern Gulf of Aqaba, Jordania	NA	Stylophora pistillata	365	Influence of electric field on survival rate after transplantation	Unclear	No control	3 A/m2 at 1 m 7 months	25	Fragmentation and transplantation, visual surveys	survival	NA	NA	NA	0.88	NA	NA	NA	Comparison to a literature review from Hariott & Fisk, 1989
EAR24	EAR24.3	Northern Gulf of Aqaba, Jordania	NA	Stylophora pistillata	365	Influence of electric field on survival rate after transplantation	Unclear	No control	3 A/m2 at 6 m 3 months	25	Fragmentation and transplantation, visual surveys	survival	NA	NA	NA	0.92	NA	NA	NA	Comparison to a literature review from Hariott & Fisk, 1990
EAR24	EAR24.4	Northern Gulf of Aqaba, Jordania	NA	Stylophora pistillata	365	Influence of electric field on survival rate after transplantation	Unclear	No control	3 A/m2 at 6 m 7 months	25	Fragmentation and transplantation, visual surveys	survival	NA	NA	NA	0.92	NA	NA	NA	Comparison to a literature review from Hariott & Fisk, 1991
EAR24	EAR24.5	Northern Gulf of Aqaba, Jordania	NA	Stylophora pistillata	365	Influence of electric field on survival rate after transplantation	Unclear	No control	3 A/m2 at 12 m 3 months	25	Fragmentation and transplantation, visual surveys	survival	NA	NA	NA	0.96	NA	NA	NA	Comparison to a literature review from Hariott & Fisk, 1992
EAR24	EAR24.6	Northern Gulf of Aqaba, Jordania	NA	Stylophora pistillata	365	Influence of electric field on survival rate after transplantation	Unclear	No control	3 A/m2 at 12 m 7 months	25	Fragmentation and transplantation, visual surveys	survival	NA	NA	NA	0.72	NA	NA	NA	Comparison to a literature review from Hariott & Fisk, 1993
EAR24	EAR24.7	Northern Gulf of Aqaba, Jordania	NA	Stylophora pistillata	365	Influence of electric field on survival rate after transplantation	Unclear	No control	3 A/m2 at 12 m 12 months	25	Fragmentation and transplantation, visual surveys	survival	NA	NA	NA	0.52	NA	NA	NA	Comparison to a literature review from Hariott & Fisk, 1994
EAR24	EAR24.8	Northern Gulf of Aqaba, Jordania	NA	Stylophora pistillata	365	Influence of electric field on survival rate after transplantation	Unclear	No control	3 A/m2 at 18 m 3 months	25	Fragmentation and transplantation, visual surveys	survival	NA	NA	NA	1	NA	NA	NA	Comparison to a literature review from Hariott & Fisk, 1995
EAR24	EAR24.9	Northern Gulf of Aqaba, Jordania	NA	Stylophora pistillata	365	Influence of electric field on survival rate after transplantation	Unclear	No control	3 A/m2 at 18 m 7 months	25	Fragmentation and transplantation, visual surveys	survival	NA	NA	NA	0.96	NA	NA	NA	Comparison to a literature review from Hariott & Fisk, 1996
EAR24	EAR24.10	Northern Gulf of Aqaba, Jordania	NA	Porcillophora damicornis	365	Influence of electric field on survival rate after transplantation	Unclear	No control	3 A/m2 at 1 m 3 months	25	Fragmentation and transplantation, visual surveys	survival	NA	NA	NA	0.84	NA	NA	NA	Comparison to a literature review from Hariott & Fisk, 1997
EAR24	EAR24.11	Northern Gulf of Aqaba, Jordania	NA	Porcillophora damicornis	365	Influence of electric field on survival rate after transplantation	Unclear	No control	3 A/m2 at 1 m 7 months	25	Fragmentation and transplantation, visual surveys	survival	NA	NA	NA	0.68	NA	NA	NA	Comparison to a literature review from Hariott & Fisk, 1998
EAR24	EAR24.12	Northern Gulf of Aqaba, Jordania	NA	Porcillophora damicornis	365	Influence of electric field on survival rate after transplantation	Unclear	No control	3 A/m2 at 6 m 3 months	25	Fragmentation and transplantation, visual surveys	survival	NA	NA	NA	0.16	NA	NA	NA	Comparison to a literature review from Hariott & Fisk, 1999
EAR24	EAR24.13	Northern Gulf of Aqaba, Jordania	NA	Porcillophora damicornis	365	Influence of electric field on survival rate after transplantation	Unclear	No control	3 A/m2 at 6 m 7 months	25	Fragmentation and transplantation, visual surveys	survival	NA	NA	NA	0	NA	NA	NA	Comparison to a literature review from Hariott & Fisk, 2000
EAR24	EAR24.14	Northern Gulf of Aqaba, Jordania	NA	Porcillophora damicornis	365	Influence of electric field on survival rate after transplantation	Unclear	No control	3 A/m2 at 12 m 3 months	25	Fragmentation and transplantation, visual surveys	survival	NA	NA	NA	0.72	NA	NA	NA	Comparison to a literature review from Hariott & Fisk, 2001
EAR24	EAR24.15	Northern Gulf of Aqaba, Jordania	NA	Porcillophora damicornis	365	Influence of electric field on survival rate after transplantation	Unclear	No control	3 A/m2 at 12 m 7 months	25	Fragmentation and transplantation, visual surveys	survival	NA	NA	NA	0.44	NA	NA	NA	Comparison to a literature review from Hariott & Fisk, 2002
EAR24	EAR24.16	Northern Gulf of Aqaba, Jordania	NA	Porcillophora damicornis	365	Influence of electric field on survival rate after transplantation	Unclear	No control	3 A/m2 at 12 m 12 months	25	Fragmentation and transplantation, visual surveys	survival	NA	NA	NA	0.36	NA	NA	NA	Comparison to a literature review from Hariott & Fisk, 2003
EAR24	EAR24.17	Northern Gulf of Aqaba, Jordania	NA	Porcillophora damicornis	365	Influence of electric field on survival rate after transplantation	Unclear	No control	3 A/m2 at 18 m 3 months	25	Fragmentation and transplantation, visual surveys	survival	NA	NA	NA	0.84	NA	NA	NA	Comparison to a literature review from Hariott & Fisk, 2004
EAR24	EAR24.18	Northern Gulf of Aqaba, Jordania	NA	Porcillophora damicornis	365	Influence of electric field on survival rate after transplantation	Unclear	No control	3 A/m2 at 18 m 7 months	25	Fragmentation and transplantation, visual surveys	survival	NA	NA	NA	0.4	NA	NA	NA	Comparison to a literature review from Hariott & Fisk, 2005
EAR24	EAR24.19	Northern Gulf of Aqaba, Jordania	NA	Acropora variabilis	365	Influence of electric field on survival rate after transplantation	Unclear	No control	3 A/m2 at 1 m 3 months	25	Fragmentation and transplantation, visual surveys	survival	NA	NA	NA	0.96	NA	NA	NA	Comparison to a literature review from Hariott & Fisk, 2006
EAR24	EAR24.20	Northern Gulf of Aqaba, Jordania	NA	Acropora variabilis	365	Influence of electric field on survival rate after transplantation	Unclear	No control	3 A/m2 at 1 m 7 months	25	Fragmentation and transplantation, visual surveys	survival	NA	NA	NA	0.48	NA	NA	NA	Comparison to a literature review from Hariott & Fisk, 2007
EAR24	EAR24.21	Northern Gulf of Aqaba, Jordania	NA	Acropora variabilis	365	Influence of electric field on survival rate after transplantation	Unclear	No control	3 A/m2 at 6 m 3 months	25	Fragmentation and transplantation, visual surveys	survival	NA	NA	NA	1	NA	NA	NA	Comparison to a literature review from Hariott & Fisk, 2008
EAR24	EAR24.22	Northern Gulf of Aqaba, Jordania	NA	Acropora variabilis	365	Influence of electric field on survival rate after transplantation	Unclear	No control	3 A/m2 at 6 m 7 months	25	Fragmentation and transplantation, visual surveys	survival	NA	NA	NA	0.96	NA	NA	NA	Comparison to a literature review from Hariott & Fisk, 2009
EAR24	EAR24.23	Northern Gulf of Aqaba, Jordania	NA	Acropora variabilis	365	Influence of electric field on survival rate after transplantation	Unclear	No control	3 A/m2 at 12 m 3 months	25	Fragmentation and transplantation, visual surveys	survival	NA	NA	NA	0.8	NA	NA	NA	Comparison to a literature review from Hariott & Fisk, 2010
EAR24	EAR24.24	Northern Gulf of Aqaba, Jordania	NA	Acropora variabilis	365	Influence of electric field on survival rate after transplantation	Unclear	No control	3 A/m2 at 12 m 7 months	25	Fragmentation and transplantation, visual surveys	survival	NA	NA	NA	0.76	NA	NA	NA	Comparison to a literature review from Hariott & Fisk, 2011
EAR24	EAR24.25	Northern Gulf of Aqaba, Jordania	NA	Acropora variabilis	365	Influence of electric field on survival rate after transplantation	Unclear	No control	3 A/m2 at 12 m 12 months	25	Fragmentation and transplantation, visual surveys	survival	NA	NA	NA	0.72	NA	NA	NA	Comparison to a literature review from Hariott & Fisk, 2012
EAR24	EAR24.26	Northern Gulf of Aqaba, Jordania	NA	Acropora variabilis	365	Influence of electric field on survival rate after transplantation	Unclear	No control	3 A/m2 at 18 m 3 months	25	Fragmentation and transplantation, visual surveys	survival	NA	NA	NA	0.96	NA	NA	NA	Comparison to a literature review from Hariott & Fisk, 2013
EAR24	EAR24.27	Northern Gulf of Aqaba, Jordania	NA	Acropora variabilis	365	Influence of electric field on survival rate after transplantation	Unclear	No control	3 A/m2 at 18 m 7 months	25	Fragmentation and transplantation, visual surveys	survival	NA	NA	NA	0.96	NA	NA	NA	Comparison to a literature review from Hariott & Fisk, 2014
EAR24	EAR24.28	Northern Gulf of Aqaba, Jordania	NA	Pavona varians	365	Influence of electric field on survival rate after transplantation	Unclear	No control	3 A/m2 at 1 m 3 months	25	Fragmentation and transplantation, visual surveys	survival	NA	NA	NA	0.72	NA	NA	NA	Comparison to a literature review from Hariott & Fisk, 2015
EAR24	EAR24.29	Northern Gulf of Aqaba, Jordania	NA	Pavona varians	365	Influence of electric field on survival rate after transplantation	Unclear	No control	3 A/m2 at 1 m 7 months	25	Fragmentation and transplantation, visual surveys	survival	NA	NA	NA	0.68	NA	NA	NA	Comparison to a literature review from Hariott & Fisk, 2016
EAR24	EAR24.30	Northern Gulf of Aqaba, Jordania	NA	Pavona varians	365	Influence of electric field on survival rate after transplantation	Unclear	No control	3 A/m2 at 6 m 3 months	25	Fragmentation and transplantation, visual surveys	survival	NA	NA	NA	0.88	NA	NA	NA	Comparison to a literature review from Hariott & Fisk, 2017
EAR24	EAR24.31	Northern Gulf of Aqaba, Jordania	NA	Pavona varians	365	Influence of electric field on survival rate after transplantation	Unclear	No control	3 A/m2 at 6 m 7 months	25	Fragmentation and transplantation, visual surveys	survival	NA	NA	NA	0.64	NA	NA	NA	Comparison to a literature review from Hariott & Fisk, 2018
EAR24	EAR24.32	Northern Gulf of Aqaba, Jordania	NA	Pavona varians	365	Influence of electric field on survival rate after transplantation	Unclear	No control	3 A/m2 at 12 m 3 months	25	Fragmentation and transplantation, visual surveys	survival	NA	NA	NA	0.76	NA	NA	NA	Comparison to a literature review from Hariott & Fisk, 2019
EAR24	EAR24.33	Northern Gulf of Aqaba, Jordania	NA	Pavona varians	365	Influence of electric field on survival rate after transplantation	Unclear	No control	3 A/m2 at 12 m 7 months	25	Fragmentation and transplantation, visual surveys	survival	NA	NA	NA	0.72	NA	NA	NA	Comparison to a literature review from Hariott & Fisk, 2020
EAR24	EAR24.34	Northern Gulf of Aqaba, Jordania	NA	Pavona varians	365	Influence of electric field on survival rate after transplantation	Unclear	No control	3 A/m2 at 12 m 12 months	25	Fragmentation and transplantation, visual surveys	survival	NA	NA	NA	0.68	NA	NA	NA	Comparison to a literature review from Hariott & Fisk, 2021
EAR24	EAR24.35	Northern Gulf of Aqaba, Jordania	NA	Pavona varians	365	Influence of electric field on survival rate after transplantation	Unclear	No control	3 A/m2 at 18 m 3 months	25	Fragmentation and transplantation, visual surveys	survival	NA	NA	NA	0.8	NA	NA	NA	Comparison to a literature review from Hariott & Fisk, 2022
EAR24	EAR24.36	Northern Gulf of Aqaba, Jordania	NA	Pavona varians	365	Influence of electric field on survival rate after transplantation	Unclear	No control	3 A/m2 at 18 m 7 months	25	Fragmentation and transplantation, visual surveys	survival	NA	NA	NA	0.8	NA	NA	NA	Comparison to a literature review from Hariott & Fisk, 2023
EAR25	EAR25.1	Tjärno marine station	NA	Lophelia pertusa	180	Influence of electric field in cold-water coral	Clear	Steel	Procedural control LVMD	20	Photographs were taking from the start to the end, measurements were made in ImageJ, growth was recalculated to mm/year, recover from ROV coral collection was made using +, ++, -, 0 in case of no broken calices.	growth rate (mm/year)	1.195	0.967	20	0.843	0.536	20	Non significant	NA
EAR25	EAR25.2	Tjärno marine station	NA	Lophelia pertusa	180	Influence of electric field in cold-water coral	Clear	Steel	Galvanic potential -0.4 V	20	Photographs were taking from the start to the end, measurements were made in ImageJ, growth was recalculated to mm/year, recover from ROV coral collection was made using +, ++, -, 0 in case of no broken calices.	growth rate (mm/year)	1.195	0.967	20	0.863	0.898	20	Non significant	NA
EAR25	EAR25.3	Tjärno marine station	NA	Lophelia pertusa	180	Influence of electric field in cold-water coral	Clear	Steel	2.0 V and 0.01 A, end value = 0.00 A	20	Photographs were taking from the start to the end, measurements were made in ImageJ, growth was recalculated to mm/year, recover from ROV coral collection was made using +, ++, -, 0 in case of no broken calices.	growth rate (mm/year)	1.195	0.967	20	1.269	1.22	20	Non significant	NA
EAR25	EAR25.4	Tjärno marine station	NA	Lophelia pertusa	180	Influence of electric field in cold-water coral	Clear	Steel	2.5 V and 0.12 A, end value = 0.05 A	20	Photographs were taking from the start to the end, measurements were made in ImageJ, growth was recalculated to mm/year, recover from ROV coral collection was made using +, ++, -, 0 in case of no broken calices.	growth rate (mm/year)	1.195	0.967	20	0.579	0.48	20	Non significant	NA
EAR25	EAR25.5	Tjärno marine station	NA	Lophelia pertusa	180	Influence of electric field in cold-water coral	Clear	Steel	3.0 V and 0.35 A, end value = 0.21 A	20	Photographs were taking from the start to the end, measurements were made in ImageJ, growth was recalculated to mm/year, recover from ROV coral collection was made using +, ++, -, 0 in case of no broken calices.	growth rate (mm/year)	1.195	0.967	20	0.539	0.64	20	Non significant	NA
EAR25	EAR25.6	Tjärno marine station	NA	Lophelia pertusa	180	Influence of electric field in cold-water coral	Clear	Steel	Procedural control LVMD	20	Photographs were taking from the start to the end, measurements were made in ImageJ, growth was recalculated to mm/year, recover from ROV coral collection was made using +, ++, -, 0 in case of no broken calices.	heal growth (mm)	1.292	1.937	20	0.599	0.939	20	Non significant	NA
EAR25	EAR25.7	Tjärno marine station	NA	Lophelia pertusa	180	Influence of electric field in cold-water coral	Clear	Steel	Galvanic potential -0.4 V	20	Photographs were taking from the start to the end, measurements were made in ImageJ, growth was recalculated to mm/year, recover from ROV coral collection was made using +, ++, -, 0 in case of no broken calices.	heal growth (mm)	1.292	1.937	20	1.158	1.861	20	Non significant	NA
EAR25	EAR25.8	Tjärno marine station	NA	Lophelia pertusa	180	Influence of electric field in cold-water coral	Clear	Steel	2.0 V and 0.01 A, end value = 0.00 A	20	Photographs were taking from the start to the end, measurements were made in ImageJ, growth was recalculated to mm/year, recover from ROV coral collection was made using +, ++, -, 0 in case of no broken calices.	heal growth (mm)	1.292	1.937	20	0.583	1.083	20	Non significant	NA
EAR25	EAR25.9	Tjärno marine station	NA	Lophelia pertusa	180	Influence of electric field in cold-water coral	Clear	Steel	2.5 V and 0.12 A, end value = 0.05 A	20	Photographs were taking from the start to the end, measurements were made in ImageJ, growth was recalculated to mm/year, recover from ROV coral collection was made using +, ++, -, 0 in case of no broken calices.	heal growth (mm)	1.292	1.937	20	0.157	0.33	20	Non significant	NA
EAR25	EAR25.10	Tjärno marine station	NA	Lophelia pertusa	180	Influence of electric field in cold-water coral	Clear	Steel	3.0 V and 0.35 A, end value = 0.21 A	20	Photographs were taking from the start to the end, measurements were made in ImageJ, growth was recalculated to mm/year, recover from ROV coral collection was made using +, ++, -, 0 in case of no broken calices.	heal growth (mm)	1.292	1.937	20	0.111	0.305	20	Non significant	NA
EAR25	EAR25.11	Tjärno marine station	NA	Lophelia pertusa	180	Influence of electric field in cold-water coral	Clear	Steel	Procedural control LVMD	20	Photographs were taking from the start to the end, measurements were made in ImageJ, growth was recalculated to mm/year, recover from ROV coral collection was made using +, ++, -, 0 in case of no broken calices.	budding	8	NA	20	7	NA	20	Non significant	NA
EAR25	EAR25.12	Tjärno marine station	NA	Lophelia pertusa	180	Influence of electric field in cold-water coral	Clear	Steel	Galvanic potential -0.4 V	20	Photographs were taking from the start to the end, measurements were made in ImageJ, growth was recalculated to mm/year, recover from ROV coral collection was made using +, ++, -, 0 in case of no broken calices.	budding	8	NA	21	13	NA	20	Non significant	NA
EAR25	EAR25.13	Tjärno marine station	NA	Lophelia pertusa	180	Influence of electric field in cold-water coral	Clear	Steel	2.0 V and 0.01 A, end value = 0.00 A	20	Photographs were taking from the start to the end, measurements were made in ImageJ, growth was recalculated to mm/year, recover from ROV coral collection was made using +, ++, -, 0 in case of no broken calices.	budding	8	NA	22	17	NA	20	Non significant	NA
EAR25	EAR25.14	Tjärno marine station	NA	Lophelia pertusa	180	Influence of electric field in cold-water coral	Clear	Steel	2.5 V and 0.12 A, end value = 0.05 A	20	Photographs were taking from the start to the end, measurements were made in ImageJ, growth was recalculated to mm/year, recover from ROV coral collection was made using +, ++, -, 0 in case of no broken calices.	budding	8	NA	23	10	NA	20	Non significant	NA
EAR25	EAR25.15	Tjärno marine station	NA	Lophelia pertusa	180	Influence of electric field in cold-water coral	Clear	Steel	3.0 V and 0.35 A, end value = 0.21 A	20	Photographs were taking from the start to the end, measurements were made in ImageJ, growth was recalculated to mm/year, recover from ROV coral collection was made using +, ++, -, 0 in case of no broken calices.	budding	8	NA	24	3	NA	20	Non significant	NA
EAR25	EAR25.16	Tjärno marine station	NA	Lophelia pertusa	180	Influence of electric field in cold-water coral	Clear	Steel	Procedural control LVMD	20	Photographs were taking from the start to the end, measurements were made in ImageJ, growth was recalculated to mm/year, recover from ROV coral collection was made using +, ++, -, 0 in case of no broken calices.	survival	1	NA	20	0.9	NA	20	NA	NA
EAR25	EAR25.17	Tjärno marine station	NA	Lophelia pertusa	180	Influence of electric field in cold-water coral	Clear	Steel	Galvanic potential -0.4 V	20	Photographs were taking from the start to the end, measurements were made in ImageJ, growth was recalculated to mm/year, recover from ROV coral collection was made using +, ++, -, 0 in case of no broken calices.	survival	1	NA	20	0.8	NA	20	NA	NA
EAR25	EAR25.18	Tjärno marine station	NA	Lophelia pertusa	180	Influence of electric field in cold-water coral	Clear	Steel	2.0 V and 0.01 A, end value = 0.00 A	20	Photographs were taking from the start to the end, measurements were made in ImageJ, growth was recalculated to mm/year, recover from ROV coral collection was made using +, ++, -, 0 in case of no broken calices.	survival	1	NA	20	1	NA	20	NA	NA
EAR25	EAR25.19	Tjärno marine station	NA	Lophelia pertusa	180	Influence of electric field in cold-water coral	Clear	Steel	2.5 V and 0.12 A, end value = 0.05 A	20	Photographs were taking from the start to the end, measurements were made in ImageJ, growth was recalculated to mm/year, recover from ROV coral collection was made using +, ++, -, 0 in case of no broken calices.	survival	1	NA	20	0.95	NA	20	NA	NA
EAR25	EAR25.20	Tjärno marine station	NA	Lophelia pertusa	180	Influence of electric field in cold-water coral	Clear	Steel	3.0 V and 0.35 A, end value = 0.21 A	20	Photographs were taking from the start to the end, measurements were made in ImageJ, growth was recalculated to mm/year, recover from ROV coral collection was made using +, ++, -, 0 in case of no broken calices.	survival	1	NA	20	0.5	NA	20	NA	NA
EAR25	EAR25.21	Tjärno marine station	NA	Lophelia pertusa	180	Influence of electric field in cold-water coral	Clear	Steel	Procedural control LVMD	20	Photographs were taking from the start to the end, measurements were made in ImageJ, growth was recalculated to mm/year, recover from ROV coral collection was made using +, ++, -, 0 in case of no broken calices.	calice growth (0.8 - 0.2 mm)	38	NA	20	36	NA	20	Non significant	NA
EAR25	EAR25.22	Tjärno marine station	NA	Lophelia pertusa	180	Influence of electric field in cold-water coral	Clear	Steel	Galvanic potential -0.4 V	20	Photographs were taking from the start to the end, measurements were made in ImageJ, growth was recalculated to mm/year, recover from ROV coral collection was made using +, ++, -, 0 in case of no broken calices.	calice growth (0.8 - 0.2 mm)	38	NA	21	26	NA	20	Significant	NA
EAR25	EAR25.23	Tjärno marine station	NA	Lophelia pertusa	180	Influence of electric field in cold-water coral	Clear	Steel	2.0 V and 0.01 A, end value = 0.00 A	20	Photographs were taking from the start to the end, measurements were made in ImageJ, growth was recalculated to mm/year, recover from ROV coral collection was made using +, ++, -, 0 in case of no broken calices.	calice growth (0.8 - 0.2 mm)	38	NA	22	37	NA	20	Non significant	NA
EAR25	EAR25.24	Tjärno marine station	NA	Lophelia pertusa	180	Influence of electric field in cold-water coral	Clear	Steel	2.5 V and 0.12 A, end value = 0.05 A	20	Photographs were taking from the start to the end, measurements were made in ImageJ, growth was recalculated to mm/year, recover from ROV coral collection was made using +, ++, -, 0 in case of no broken calices.	calice growth (0.8 - 0.2 mm)	38	NA	23	28	NA	20	Non significant	NA
EAR25	EAR25.25	Tjärno marine station	NA	Lophelia pertusa	180	Influence of electric field in cold-water coral	Clear	Steel	3.0 V and 0.35 A, end value = 0.21 A	20	Photographs were taking from the start to the end, measurements were made in ImageJ, growth was recalculated to mm/year, recover from ROV coral collection was made using +, ++, -, 0 in case of no broken calices.	calice growth (0.8 - 0.2 mm)	38	NA	24	19	NA	20	Significant	NA
EAR26	EAR26.1	Alicante's harbor	N38 ◦ 20 ′ 09.23 ″–W00 ◦ 29' 05.81"	Biofouling community	90	Comparison in colonization of LVMD	Clear	Steel	LVMD without electricity	3	NA	species diversity	15	NA	3	30	NA	3	NA	Steell meshes are not the best comparison, seacrete have more similar characteristics to concrete
EAR27	EAR27.1	Samples from Luhuitou fringing reef, Sanya Bay, China - Experiments in Labs	18º12'N, 109º28'E	Galaxea fascicularis	60	Influence of electric field on coral growth	Clear	Control not specified	0.01 A current	25	Environmental parameter were measured. Calcicification rates were calculated using the buoyant weight technique. Survival was calculated by counting dead corals, over 90% were considered dead. Relative electron transport rates (rETRm) and potential maximum quantum yield (Fv/Fm) are used for photosynthetic performance, analyzed after 15 days. Zooxanthellae densities were measured according to Guld…	survival	NA	NA	NA	0.97	NA	25	NA	Not information specified about control, exact number and statistics on the results
EAR27	EAR27.2	Samples from Luhuitou fringing reef, Sanya Bay, China - Experiments in Labs	18º12'N, 109º28'E	Galaxea fascicularis	60	Influence of electric field on coral growth	Clear	Control not specified	0.01 A current	25	Environmental parameter were measured. Calcicification rates were calculated using the buoyant weight technique. Survival was calculated by counting dead corals, over 90% were considered dead. Relative electron transport rates (rETRm) and potential maximum quantum yield (Fv/Fm) are used for photosynthetic performance, analyzed after 15 days. Zooxanthellae densities were measured according to Guld…	fluorescence (rETRM)	NA	NA	NA	Day 45	NA	25	Significant	Not information specified about control, exact number and statistics on the results
EAR27	EAR27.3	Samples from Luhuitou fringing reef, Sanya Bay, China - Experiments in Labs	18º12'N, 109º28'E	Galaxea fascicularis	60	Influence of electric field on coral growth	Clear	Control not specified	0.01 A current	25	Environmental parameter were measured. Calcicification rates were calculated using the buoyant weight technique. Survival was calculated by counting dead corals, over 90% were considered dead. Relative electron transport rates (rETRm) and potential maximum quantum yield (Fv/Fm) are used for photosynthetic performance, analyzed after 15 days. Zooxanthellae densities were measured according to Guld…	fluorescence (Fv/Fm)	NA	NA	NA	Day 30	NA	25	Significant	Not information specified about control, exact number and statistics on the results
EAR28	EAR28.1	Quicksilver Connections pontoon at Agicourt Reef	15°58.954’ S, 145°49.3610	Corals	1460	Influence of electric field in growth and survival of corals	Unclear	Natural rock, located next to treatment	Low-voltage 5 V 1 A	582	Survival and growth rates from July 2018 to February 2019, using callipers. Each fragment was measured for maximum and minimum diameter and height and calculated with the Ecological Volume Index (EVI). From July 2018 to July 2021, six benthic surveys with cameras were nade. Mineral accretion was quantifying using calliphers and X-ray fluorescence spectroscopy (XRF)	live coral cover (LCC)	0.075	NA	288	0.05	NA	288	Non significant	Missing information about statistics, growth and survival not compared to control only between treatments
EAR28	EAR28.2	Quicksilver Connections pontoon at Agicourt Reef	15°58.954’ S, 145°49.3611	Corals	1460	Influence of electric field in growth and survival of corals	Unclear	Natural rock, located next to treatment	Low-voltage 5 V 1 A	582	Survival and growth rates from July 2018 to February 2019, using callipers. Each fragment was measured for maximum and minimum diameter and height and calculated with the Ecological Volume Index (EVI). From July 2018 to July 2021, six benthic surveys with cameras were nade. Mineral accretion was quantifying using calliphers and X-ray fluorescence spectroscopy (XRF)	live coral cover (LCC)	0.075	NA	288	0.067	NA	288	Non significant	Missing information about statistics, growth and survival not compared to control only between treatments
EAR28	EAR28.3	Quicksilver Connections pontoon at Agicourt Reef	15°58.954’ S, 145°49.3612	Corals	1460	Influence of electric field in growth and survival of corals	Unclear	Natural rock, located next to treatment	Low-voltage 5 V 1 A	582	Survival and growth rates from July 2018 to February 2019, using callipers. Each fragment was measured for maximum and minimum diameter and height and calculated with the Ecological Volume Index (EVI). From July 2018 to July 2021, six benthic surveys with cameras were nade. Mineral accretion was quantifying using calliphers and X-ray fluorescence spectroscopy (XRF)	survival	0.38	NA	NA	0.36	NA	NA	Non significant	Missing information about statistics, growth and survival not compared to control only between treatments
EAR28	EAR28.4	Quicksilver Connections pontoon at Agicourt Reef	15°58.954’ S, 145°49.3613	Corals	1460	Influence of electric field in growth and survival of corals	Unclear	Natural rock, located next to treatment	Low-voltage 5 V 1 A	582	Survival and growth rates from July 2018 to February 2019, using callipers. Each fragment was measured for maximum and minimum diameter and height and calculated with the Ecological Volume Index (EVI). From July 2018 to July 2021, six benthic surveys with cameras were nade. Mineral accretion was quantifying using calliphers and X-ray fluorescence spectroscopy (XRF)	growth (EVI)	1.3	NA	NA	1.2	NA	NA	Non significant	Missing information about statistics, growth and survival not compared to control only between treatments
EAR31	EAR31.1	Quezon Island	16.22517º N, 120.04535ºE	Porites cylindrica	730	Influence of electric fields on life traits	Clear	NEC	12 - 18 V; 2.5 - 4,16 A	260	The corals were distributed into a grid and tagged at the base using cable ties. Linear growth was measued using a flexible tape accurate to 0.1 cm, measured every month, transplant > 90% necrosis were considered dead. Corallite sizes and number were examined under steroscope using a micrometer. Environmental parameters were measured during the samplings.	mean growth (mm)	45	0.016	114	48	0.017	105	Significant (Control)	Influence of electric field in controls, not valid control group
EAR31	EAR31.2	Quezon Island	16.22517º N, 120.04535ºE	Porites cylindrica	730	Influence of electric fields on life traits	Clear	NEC	Untreated	260	The corals were distributed into a grid and tagged at the base using cable ties. Linear growth was measued using a flexible tape accurate to 0.1 cm, measured every month, transplant > 90% necrosis were considered dead. Corallite sizes and number were examined under steroscope using a micrometer. Environmental parameters were measured during the samplings.	mean growth (mm)	45	0.016	114	36	0.0237	100	Significant (Control)	Influence of electric field in controls, not valid control group
EAR31	EAR31.3	Quezon Island	16.22517º N, 120.04535ºE	Porites cylindrica	730	Influence of electric fields on life traits	Clear	NEC	12 - 18 V; 2.5 - 4,16 A	260	The corals were distributed into a grid and tagged at the base using cable ties. Linear growth was measued using a flexible tape accurate to 0.1 cm, measured every month, transplant > 90% necrosis were considered dead. Corallite sizes and number were examined under steroscope using a micrometer. Environmental parameters were measured during the samplings.	survival	0.95	NA	114	0.86	NA	105	Non significant	Influence of electric field in controls, not valid control group
EAR31	EAR31.4	Quezon Island	16.22517º N, 120.04535ºE	Porites cylindrica	730	Influence of electric fields on life traits	Clear	NEC	Untreated	260	The corals were distributed into a grid and tagged at the base using cable ties. Linear growth was measued using a flexible tape accurate to 0.1 cm, measured every month, transplant > 90% necrosis were considered dead. Corallite sizes and number were examined under steroscope using a micrometer. Environmental parameters were measured during the samplings.	survival	0.95	NA	114	0.7	NA	100	Significant (Control)	Influence of electric field in controls, not valid control group
EAR31	EAR31.5	Quezon Island	16.22517º N, 120.04535ºE	Porites cylindrica	730	Influence of electric fields on life traits	Clear	NEC	12 - 18 V; 2.5 - 4,16 A	260	The corals were distributed into a grid and tagged at the base using cable ties. Linear growth was measued using a flexible tape accurate to 0.1 cm, measured every month, transplant > 90% necrosis were considered dead. Corallite sizes and number were examined under steroscope using a micrometer. Environmental parameters were measured during the samplings.	branching tip growth (mm)	0.76	NA	114	0.74	NA	105	Non significant	Influence of electric field in controls, not valid control group
EAR31	EAR31.6	Quezon Island	16.22517º N, 120.04535ºE	Porites cylindrica	730	Influence of electric fields on life traits	Clear	NEC	Untreated	260	The corals were distributed into a grid and tagged at the base using cable ties. Linear growth was measued using a flexible tape accurate to 0.1 cm, measured every month, transplant > 90% necrosis were considered dead. Corallite sizes and number were examined under steroscope using a micrometer. Environmental parameters were measured during the samplings.	branching tip growth (mm)	0.76	NA	114	0.74	NA	100	Non significant	Influence of electric field in controls, not valid control group
EAR31	EAR31.7	Quezon Island	16.22517º N, 120.04535ºE	Porites cylindrica	730	Influence of electric fields on life traits	Clear	NEC	12 - 18 V; 2.5 - 4,16 A	260	The corals were distributed into a grid and tagged at the base using cable ties. Linear growth was measued using a flexible tape accurate to 0.1 cm, measured every month, transplant > 90% necrosis were considered dead. Corallite sizes and number were examined under steroscope using a micrometer. Environmental parameters were measured during the samplings.	branching midsection (mm)	0.85	NA	114	0.87	NA	105	Non significant	Influence of electric field in controls, not valid control group
EAR31	EAR31.8	Quezon Island	16.22517º N, 120.04535ºE	Porites cylindrica	730	Influence of electric fields on life traits	Clear	NEC	Untreated	260	The corals were distributed into a grid and tagged at the base using cable ties. Linear growth was measued using a flexible tape accurate to 0.1 cm, measured every month, transplant > 90% necrosis were considered dead. Corallite sizes and number were examined under steroscope using a micrometer. Environmental parameters were measured during the samplings.	branching midsection (mm)	0.85	NA	114	0.87	NA	100	Non significant	Influence of electric field in controls, not valid control group
EAR31	EAR31.9	Quezon Island	16.22517º N, 120.04535ºE	Porites cylindrica	730	Influence of electric fields on life traits	Clear	NEC	12 - 18 V; 2.5 - 4,16 A	260	The corals were distributed into a grid and tagged at the base using cable ties. Linear growth was measued using a flexible tape accurate to 0.1 cm, measured every month, transplant > 90% necrosis were considered dead. Corallite sizes and number were examined under steroscope using a micrometer. Environmental parameters were measured during the samplings.	branching base (mm)	0.93	NA	114	0.78	NA	105	Non significant	Influence of electric field in controls, not valid control group
EAR31	EAR31.10	Quezon Island	16.22517º N, 120.04535ºE	Porites cylindrica	730	Influence of electric fields on life traits	Clear	NEC	Untreated	260	The corals were distributed into a grid and tagged at the base using cable ties. Linear growth was measued using a flexible tape accurate to 0.1 cm, measured every month, transplant > 90% necrosis were considered dead. Corallite sizes and number were examined under steroscope using a micrometer. Environmental parameters were measured during the samplings.	branching base (mm)	0.93	NA	114	0.78	NA	100	Non significant	Influence of electric field in controls, not valid control group
EAR32	EAR32.1	Quezon Island	16.22517º N, 120.04535ºE	Porites cylindrica	730	Influence of electric fields on life traits	Clear	NEC	Untreated	260	The corals were distributed into a grid and tagged at the base using cable ties. Linear growth was measued using a flexible tape accurate to 0.1 cm, measured every month, transplant > 90% necrosis were considered dead. Corallite sizes and number were examined under steroscope using a micrometer. Environmental parameters were measured during the samplings.	survival	54	NA	57	55	NA	64	Non significant	Influence of electric field in controls, not valid control group
EAR33	EAR33.1	Cavi, Corsica	NA	Biofouling community	1095	Influence of electric field in biofouling communitty	Unclear	No control	LVMD 8 - 12 v; 0.5 - 3 A	4	Natural colonization, then analyzed	community composition	NA	NA	NA	Coralline and filamentous algae and calcareous tubeworms settled on the solar powered cages during the winter, algae and tubeworms colonized the cages with phases of 1 week and 1 month. After 6 months wthout current, all substrates were colonized including corals, bryozoans, serpulid polychaetes, spnges, hydroids and ascidians.	NA	NA	NA	Really poor experimental design and analysis, doesn't provide much information and results are not able to be compared since a control was lacking.
EAR34	EAR34.1	Indonesia	NA	Acropora nobilis	2190	Influence of electric field on coral restoration	Unclear	NEC	6 V	NA	NA	growth (mm/2weeks)	2	NA	NA	4	NA	NA	NA	Experimental design doesn't include control, mention treatments, give number of replicates, etc.. Although they mention controls as surrounded corals which are not comparable because are not exposed to the same conditions, "treatments" are not indicated to be in different modules and just depending on the voltage however is the voltage was inconstant. Moreover, in the results they do not report a…
EAR34	EAR34.2	Indonesia	NA	Acropora nobilis	2190	Influence of electric field on coral restoration	Unclear	NEC	12 V	NA	NA	growth (mm/2weeks)	2	NA	NA	8	NA	NA	NA	Experimental design doesn't include control, mention treatments, give number of replicates, etc.. Although they mention controls as surrounded corals which are not comparable because are not exposed to the same conditions, "treatments" are not indicated to be in different modules and just depending on the voltage however is the voltage was inconstant. Moreover, in the results they do not report a…
EAR34	EAR34.3	Indonesia	NA	Acropora nobilis	2190	Influence of electric field on coral restoration	Unclear	NEC	6-12 V	NA	NA	species density	NA	NA	NA	6.25 times denser	NA	NA	NA	Experimental design doesn't include control, mention treatments, give number of replicates, etc.. Although they mention controls as surrounded corals which are not comparable because are not exposed to the same conditions, "treatments" are not indicated to be in different modules and just depending on the voltage however is the voltage was inconstant. Moreover, in the results they do not report a…
EAR34	EAR34.4	Indonesia	NA	Acropora nobilis	2190	Influence of electric field on coral restoration	Unclear	NEC	6-12 V	NA	NA	diversity	NA	NA	NA	1.84 times	NA	NA	NA	Experimental design doesn't include control, mention treatments, give number of replicates, etc.. Although they mention controls as surrounded corals which are not comparable because are not exposed to the same conditions, "treatments" are not indicated to be in different modules and just depending on the voltage however is the voltage was inconstant. Moreover, in the results they do not report a…
EAR34	EAR34.5	Indonesia	NA	Acropora nobilis	2190	Influence of electric field on coral restoration	Unclear	NEC	6-12 V	NA	NA	distribution	NA	NA	NA	15.75 times	NA	NA	NA	Experimental design doesn't include control, mention treatments, give number of replicates, etc.. Although they mention controls as surrounded corals which are not comparable because are not exposed to the same conditions, "treatments" are not indicated to be in different modules and just depending on the voltage however is the voltage was inconstant. Moreover, in the results they do not report a…
EAR35	EAR35.1	Pramuka Island, Jakarta, Indonesia	5°24′–5°45′ South, 106°25′–106°40′ East	Acropora tenuis	90	Influence of electric field on corals	Unclear	Steel	3 V; 6 A (unestable)	240	Environmental parameters were taken into account, measure in situ with a callipher	mean growth (cm)	2.4	NA	60	1.8	NA	60	Significant (Control)	Control is the steel mesh which has different properties from seacrete, other material with similar characteristics should be used.
EAR35	EAR35.2	Pramuka Island, Jakarta, Indonesia	5°24′–5°45′ South, 106°25′–106°40′ East	Acropora cytherea	90	Influence of electric field on corals	Unclear	Steel	3 V; 6 A (unestable)	240	Environmental parameters were taken into account, measure in situ with a callipher	mean growth (cm)	0.74	NA	60	0.57	NA	60	Significant (Control)	Control is the steel mesh which has different properties from seacrete, other material with similar characteristics should be used.
EAR35	EAR35.3	Pramuka Island, Jakarta, Indonesia	5°24′–5°45′ South, 106°25′–106°40′ East	Acropora tenuis	120	Influence of electric field on corals	Unclear	Steel	3 V; 6 A	240	Environmental parameters were taken into account, measure in situ with a callipher	mean growth (cm)	3	NA	60	5	NA	60	Significant	Control is the steel mesh which has different properties from seacrete, other material with similar characteristics should be used.
EAR35	EAR35.4	Pramuka Island, Jakarta, Indonesia	5°24′–5°45′ South, 106°25′–106°40′ East	Acropora cytherea	120	Influence of electric field on corals	Unclear	Steel	3 V; 6 A	240	Environmental parameters were taken into account, measure in situ with a callipher	mean growth (cm)	0.3	NA	60	5	NA	60	Significant	Control is the steel mesh which has different properties from seacrete, other material with similar characteristics should be used.
EAR35	EAR35.5	Pramuka Island, Jakarta, Indonesia	5°24′–5°45′ South, 106°25′–106°40′ East	Acropora tenuis	210	Influence of electric field on corals	Unclear	Steel	3 V; 6 A	240	Environmental parameters were taken into account, measure in situ with a callipher	survival	0.733	NA	60	1	NA	60	NA	Control is the steel mesh which has different properties from seacrete, other material with similar characteristics should be used.
EAR35	EAR35.6	Pramuka Island, Jakarta, Indonesia	5°24′–5°45′ South, 106°25′–106°40′ East	Acropora cytherea	210	Influence of electric field on corals	Unclear	Steel	3 V; 6 A	240	Environmental parameters were taken into account, measure in situ with a callipher	survival	0.833	NA	60	1	NA	60	NA	Control is the steel mesh which has different properties from seacrete, other material with similar characteristics should be used.
EAR36	EAR36.1	Firefly House Reef, Shimoni, Kenya	-4.6505, 39.3866	Millepora tenera	365	Influence of electric field in life traits of corals	Clear	LVMD located at 20 m	6.4 V; 0.84 A/m2	288	Corals were tracked using brightness, live tissue cover, fragment growth. The recruitments in each table were counted at the end of the experiment.	mean growth	Higher	NA	36	Lower	NA	36	Significant (Control)	corals at 1 m from the surface (more susceptible to changes in temperature). Heat wave that accummulated 10ºC for several weeks
EAR36	EAR36.2	Firefly House Reef, Shimoni, Kenya	-4.6505, 39.3866	Acropora verweyi	365	Influence of electric field in life traits of corals	Clear	LVMD located at 20 m	6.4 V; 0.84 A/m2	288	Corals were tracked using brightness, live tissue cover, fragment growth. The recruitments in each table were counted at the end of the experiment.	mean growth	Higher	NA	37	Lower	NA	37	Significant (Control)	corals at 1 m from the surface (more susceptible to changes in temperature). Heat wave that accummulated 10ºC for several weeks
EAR36	EAR36.3	Firefly House Reef, Shimoni, Kenya	-4.6505, 39.3866	Pocillopora verrucosa	365	Influence of electric field in life traits of corals	Clear	LVMD located at 20 m	6.4 V; 0.84 A/m2	288	Corals were tracked using brightness, live tissue cover, fragment growth. The recruitments in each table were counted at the end of the experiment.	mean growth	Higher	NA	38	Lower	NA	38	Significant (Control)	corals at 1 m from the surface (more susceptible to changes in temperature). Heat wave that accummulated 10ºC for several weeks
EAR36	EAR36.4	Firefly House Reef, Shimoni, Kenya	-4.6505, 39.3866	Porites cylindrica	365	Influence of electric field in life traits of corals	Clear	LVMD located at 20 m	6.4 V; 0.84 A/m2	288	Corals were tracked using brightness, live tissue cover, fragment growth. The recruitments in each table were counted at the end of the experiment.	mean growth	Higher	NA	39	Lower	NA	39	Significant (Control)	corals at 1 m from the surface (more susceptible to changes in temperature). Heat wave that accummulated 10ºC for several weeks
EAR36	EAR36.5	Firefly House Reef, Shimoni, Kenya	-4.6505, 39.3866	Millepora tenera	365	Influence of electric field in life traits of corals	Clear	LVMD located at 20 m	6.4 V; 0.84 A/m2	288	Corals were tracked using brightness, live tissue cover, fragment growth. The recruitments in each table were counted at the end of the experiment.	survival	102	1	39	46	7	39	Differences more obvious during the start and peak of the heatwave.	corals at 1 m from the surface (more susceptible to changes in temperature). Heat wave that accummulated 10ºC for several weeks
EAR36	EAR36.6	Firefly House Reef, Shimoni, Kenya	-4.6505, 39.3866	Acropora verweyi	365	Influence of electric field in life traits of corals	Clear	LVMD located at 20 m	6.4 V; 0.84 A/m2	288	Corals were tracked using brightness, live tissue cover, fragment growth. The recruitments in each table were counted at the end of the experiment.	survival	NA	NA	39	NA	NA	39	Non significant	corals at 1 m from the surface (more susceptible to changes in temperature). Heat wave that accummulated 10ºC for several weeks
EAR36	EAR36.7	Firefly House Reef, Shimoni, Kenya	-4.6505, 39.3866	Pocillopora verrucosa	365	Influence of electric field in life traits of corals	Clear	LVMD located at 20 m	6.4 V; 0.84 A/m2	288	Corals were tracked using brightness, live tissue cover, fragment growth. The recruitments in each table were counted at the end of the experiment.	survival	NA	NA	39	NA	NA	39	All P. verrucosa fragments died, happening sooner in the MAT	corals at 1 m from the surface (more susceptible to changes in temperature). Heat wave that accummulated 10ºC for several weeks
EAR36	EAR36.8	Firefly House Reef, Shimoni, Kenya	-4.6505, 39.3866	Porites cylindrica	365	Influence of electric field in life traits of corals	Clear	LVMD located at 20 m	6.4 V; 0.84 A/m2	288	Corals were tracked using brightness, live tissue cover, fragment growth. The recruitments in each table were counted at the end of the experiment.	survival	30	10	39	10	5	39	Significant	corals at 1 m from the surface (more susceptible to changes in temperature). Heat wave that accummulated 10ºC for several weeks
EAR36	EAR36.9	Firefly House Reef, Shimoni, Kenya	-4.6505, 39.3866	Coral recruits	365	Influence of electric field in life traits of corals	Clear	LVMD located at 20 m	6.4 V; 0.84 A/m2	288	Corals were tracked using brightness, live tissue cover, fragment growth. The recruitments in each table were counted at the end of the experiment.	recruitment	34	NA	144	NA	NA	144	Significant (Control)	corals at 1 m from the surface (more susceptible to changes in temperature). Heat wave that accummulated 10ºC for several weeks
EAR37	EAR37.1	Barrang Lompo Island Marine Station, Makassar, Indonesia	NA	I. hippuris (soft gorgonian)	63	Influence of electric field in gorgonian growth	Unclear	Steel	5 V; 5 A	120	Growth measured at the end and start, survival every 2 weeks, and physical parameters every 2 weeks	mean growth (cm)	0.25	NA	40	0.59	NA	120	Significant	Control is the steel mesh which has different properties from seacrete, other material with similar characteristics should be used. Moreover, the lack of substrate to properly set could be the cause of the higher death rates encountered. The experimental design could be improved.
EAR37	EAR37.2	Barrang Lompo Island Marine Station, Makassar, Indonesia	NA	I. hippuris (soft gorgonian)	63	Influence of electric field in gorgonian growth	Unclear	Steel	5 V; 5 A	120	Growth measured at the end and start, survival every 2 weeks, and physical parameters every 2 weeks	survival	62.5	NA	40	80	NA	120	NA	Control is the steel mesh which has different properties from seacrete, other material with similar characteristics should be used. Moreover, the lack of substrate to properly set could be the cause of the higher death rates encountered. The experimental design could be improved.
EAR38	EAR38.1	Cendana Indo Pearl in Penyabangan, Buleleng, Bali	NA	Pearl oysters (P. maxima) 6 month juveniles	90	Influence of electric field on oyster reefs with a factorial design	Unclear	Steel	Low-voltage	40	Length at month 0, 1 and 2, using 0.01 mm accuracy caliper. Excess water was removed and weight was taken. Absolute growth was calculated based on length difference, and absolute growth for wet weight was calculated using weight differences. Mortalilty was count every 2 weeks from the start of the experiment. Environmental parameters were measured every 2 weeks.	mean growth (mm)	11.38	NA	10	9	NA	30	Non significant	Doesn't really mention what is the control, the description of the set up is really confusing and doesn't specify the exact numbers of panels used for each treatment, etc… Despite the factorial ANOVA, interaction between treatments are not reported.
EAR38	EAR38.2	Cendana Indo Pearl in Penyabangan, Buleleng, Bali	NA	Pearl oysters (P. maxima) 6 month juveniles	90	Influence of electric field on oyster reefs with a factorial design	Unclear	Steel	Low-voltage	40	Length at month 0, 1 and 2, using 0.01 mm accuracy caliper. Excess water was removed and weight was taken. Absolute growth was calculated based on length difference, and absolute growth for wet weight was calculated using weight differences. Mortalilty was count every 2 weeks from the start of the experiment. Environmental parameters were measured every 2 weeks.	mean weight (g)	4.6	NA	10	3.65	NA	30	Non significant	Doesn't really mention what is the control, the description of the set up is really confusing and doesn't specify the exact numbers of panels used for each treatment, etc… Despite the factorial ANOVA, interaction between treatments are not reported.
EAR38	EAR38.3	Cendana Indo Pearl in Penyabangan, Buleleng, Bali	NA	Pearl oysters (P. maxima) 10 month juveniles	90	Influence of electric field on oyster reefs with a factorial design	Unclear	Steel	Low-voltage	40	Length at month 0, 1 and 2, using 0.01 mm accuracy caliper. Excess water was removed and weight was taken. Absolute growth was calculated based on length difference, and absolute growth for wet weight was calculated using weight differences. Mortalilty was count every 2 weeks from the start of the experiment. Environmental parameters were measured every 2 weeks.	mean growth (mm)	9.4	NA	10	13.09	NA	30	Significant	Doesn't really mention what is the control, the description of the set up is really confusing and doesn't specify the exact numbers of panels used for each treatment, etc… Despite the factorial ANOVA, interaction between treatments are not reported.
EAR38	EAR38.4	Cendana Indo Pearl in Penyabangan, Buleleng, Bali	NA	Pearl oysters (P. maxima) 10 month juveniles	90	Influence of electric field on oyster reefs with a factorial design	Unclear	Steel	Low-voltage	40	Length at month 0, 1 and 2, using 0.01 mm accuracy caliper. Excess water was removed and weight was taken. Absolute growth was calculated based on length difference, and absolute growth for wet weight was calculated using weight differences. Mortalilty was count every 2 weeks from the start of the experiment. Environmental parameters were measured every 2 weeks.	mean weight (g)	7.08	NA	10	8.5	NA	30	Non significant	Doesn't really mention what is the control, the description of the set up is really confusing and doesn't specify the exact numbers of panels used for each treatment, etc… Despite the factorial ANOVA, interaction between treatments are not reported.
EAR38	EAR38.5	Cendana Indo Pearl in Penyabangan, Buleleng, Bali	NA	Pearl oysters (P. maxima) juveniles	90	Influence of electric field on oyster reefs with a factorial design	Unclear	Steel	Low-voltage	40	Length at month 0, 1 and 2, using 0.01 mm accuracy caliper. Excess water was removed and weight was taken. Absolute growth was calculated based on length difference, and absolute growth for wet weight was calculated using weight differences. Mortalilty was count every 2 weeks from the start of the experiment. Environmental parameters were measured every 2 weeks.	survival	0.675	NA	10	0.875	NA	30	Non significant	Doesn't really mention what is the control, the description of the set up is really confusing and doesn't specify the exact numbers of panels used for each treatment, etc… Despite the factorial ANOVA, interaction between treatments are not reported.
EAR39	EAR39.1	McNeil Park, Block 2914-Lot No.1	NA	American oyster (Crassostrea virginica)	730	Influence of electric field at two different power supply	Clear	Steel	205 W; 18.4 V; 11.14 A	1200	Measurements and photographs were taken periodically, no specification of timings	mean growth (mm)	4.86	NA	1200	28.29	NA	1200	NA	Steel meshes are not the best comparison, seacrete have more similar characteristics to concrete. Material and methods not specific, the treatments are not specified, in the result section they change the treatments.
EAR39	EAR39.2	McNeil Park, Block 2914-Lot No.1	NA	American oyster (Crassostrea virginica)	730	Influence of electric field at two different power supply	Clear	Steel	120 W; 176 V; 7.39 A	1200	Measurements and photographs were taken periodically, no specification of timings	mean growth (mm)	4.86	NA	1200	45.2	NA	1200	NA	Steel meshes are not the best comparison, seacrete have more similar characteristics to concrete. Material and methods not specific, the treatments are not specified, in the result section they change the treatments.
EAR39	EAR39.3	McNeil Park, Block 2914-Lot No.1	NA	American oyster (Crassostrea virginica)	730	Influence of electric field at two different power supply	Clear	Steel	Low-voltage	1200	Measurements and photographs were taken periodically, no specification of timings	survival	0.0854	NA	1200	0.66	NA	1200	NA	Steel meshes are not the best comparison, seacrete have more similar characteristics to concrete. Material and methods not specific, the treatments are not specified, in the result section they change the treatments.
EAR39	EAR39.4	McNeil Park, Block 2914-Lot No.1	NA	American oyster (Crassostrea virginica)	730	Influence of electric field at two different power supply	Clear	Steel	205 W; 18.4 V; 11.14 A	1200	Measurements and photographs were taken periodically, no specification of timings	survival	0.0854	NA	1200	0.6923	NA	1200	NA	Steel meshes are not the best comparison, seacrete have more similar characteristics to concrete. Material and methods not specific, the treatments are not specified, in the result section they change the treatments.
EAR39	EAR39.5	McNeil Park, Block 2914-Lot No.1	NA	American oyster (Crassostrea virginica)	730	Influence of electric field at two different power supply	Clear	Steel	120 W; 176 V; 7.39 A	1200	Measurements and photographs were taken periodically, no specification of timings	survival	0.0854	NA	1200	0	NA	1200	NA	Steel meshes are not the best comparison, seacrete have more similar characteristics to concrete. Material and methods not specific, the treatments are not specified, in the result section they change the treatments.
EAR40	EAR40.1	Giovinazzo	NA	Posidonia oceanica meadows	120	Influence of electric field in seagrass meadows at 2 different locations	Unclear	No control	NA	NA	NA	mean growth (cm)	NA	NA	NA	NA	NA	NA	Just reporting the increase of thickness in the mesh by electrodepostion and organisms that grew, doesn't mention anything about the growth of posidonia.	Study reports the enhancing growth of Posidonia however there is no indication it was caused by the biorock, no control was used, number of replicates weren't mentioned, experimental design is inexistent. Treatments are not even described.
EAR40	EAR40.2	Torre Guaceto	NA	Posidonia oceanica meadows	120	Influence of electric field in seagrass meadows at 2 different locations	Unclear	No control	NA	NA	NA	mean growth (cm)	NA	NA	NA	NA	NA	NA	Reporting 80% of posidonia showed root growth from 6.2 to 79.7 mm.	Study reports the enhancing growth of Posidonia however there is no indication it was caused by the biorock, no control was used, number of replicates weren't mentioned, experimental design is inexistent. Treatments are not even described.
EAR47	EAR47.1	Lihage Island, Indonesia and transplanted to Gangga Island	1º45'36''N, 125º02'16''E to 1º45'35''N, 125º03'15''E	Acropora yongei	270	Influence of electric field in life traits of corals	Unclear	Steel	1.7 A/m2	150	Skeletal extension of fragments were measured with calipers as the shortest distance from the lock of an attached cable tie or the epoxy based on axial polyp. To compare extension rates original colonies fragments were compared and marked. Measurements were taken aproximately every 4 weeks.	growth rate (mm/month)	7.5	0.4	50	6.4	0.3	50	Non significant	Steel meshes are not the best comparison, moreover tying up with plastic cable ties could be a confounding variable. Missing survival values.
EAR47	EAR47.2	Lihage Island, Indonesia and transplanted to Gangga Island	1º45'36''N, 125º02'16''E to 1º45'35''N, 125º03'15''E	Acropora yongei	270	Influence of electric field in life traits of corals	Unclear	Steel	2.4 A/m2	150	Skeletal extension of fragments were measured with calipers as the shortest distance from the lock of an attached cable tie or the epoxy based on axial polyp. To compare extension rates original colonies fragments were compared and marked. Measurements were taken aproximately every 4 weeks.	growth rate (mm/month)	7.5	0.4	50	4.6	3	50	Significant (Control)	Steel meshes are not the best comparison, moreover tying up with plastic cable ties could be a confounding variable. Missing survival values.
EAR47	EAR47.3	Lihage Island, Indonesia and transplanted to Gangga Island	1º45'36''N, 125º02'16''E to 1º45'35''N, 125º03'15''E	Acropora pulchra	270	Influence of electric field in life traits of corals	Unclear	Steel	1.7 A/m2	150	Skeletal extension of fragments were measured with calipers as the shortest distance from the lock of an attached cable tie or the epoxy based on axial polyp. To compare extension rates original colonies fragments were compared and marked. Measurements were taken aproximately every 4 weeks.	growth rate (mm/month)	6.2	0.3	50	6.2	0.3	50	Non significant	Steel meshes are not the best comparison, moreover tying up with plastic cable ties could be a confounding variable. Missing survival values.
EAR47	EAR47.4	Lihage Island, Indonesia and transplanted to Gangga Island	1º45'36''N, 125º02'16''E to 1º45'35''N, 125º03'15''E	Acropora pulchra	270	Influence of electric field in life traits of corals	Unclear	Steel	2.4 A/m2	150	Skeletal extension of fragments were measured with calipers as the shortest distance from the lock of an attached cable tie or the epoxy based on axial polyp. To compare extension rates original colonies fragments were compared and marked. Measurements were taken aproximately every 4 weeks.	growth rate (mm/month)	6.2	0.3	50	3.7	0.3	50	Significant (Control)	Steel meshes are not the best comparison, moreover tying up with plastic cable ties could be a confounding variable. Missing survival values.
EAR47	EAR47.5	Lihage Island, Indonesia and transplanted to Gangga Island	1º45'36''N, 125º02'16''E to 1º45'35''N, 125º03'15''E	Acropora yongei	270	Influence of electricity on attachment	Unclear	Concrete with bamboo frames	2.9 A/m2	125	Skeletal extension of fragments were measured with calipers as the shortest distance from the lock of an attached cable tie or the epoxy based on axial polyp. To compare extension rates original colonies fragments were compared and marked. Measurements were taken aproximately every 4 weeks.	extension rate (mm/month)	3.8	0.3	100	6.7	0.4	100	Significant	Steel meshes are not the best comparison, moreover tying up with plastic cable ties could be a confounding variable. Missing survival values.
EAR47	EAR47.6	Lihage Island, Indonesia and transplanted to Gangga Island	1º45'36''N, 125º02'16''E to 1º45'35''N, 125º03'15''E	Acropora pulchra	270	Influence of electricity on attachment	Unclear	Concrete with bamboo frames	2.9 A/m2	125	Skeletal extension of fragments were measured with calipers as the shortest distance from the lock of an attached cable tie or the epoxy based on axial polyp. To compare extension rates original colonies fragments were compared and marked. Measurements were taken aproximately every 4 weeks.	extension rate (mm/month)	1.2	0.2	100	3	0.2	100	Non significant	Steel meshes are not the best comparison, moreover tying up with plastic cable ties could be a confounding variable. Missing survival values.
EAR47	EAR47.7	Lihage Island, Indonesia and transplanted to Gangga Island	1º45'36''N, 125º02'16''E to 1º45'35''N, 125º03'15''E	Acropora corals	270	Influence of electricity on attachment	Unclear	Concrete with bamboo frames	2.9 A/m2	125	Skeletal extension of fragments were measured with calipers as the shortest distance from the lock of an attached cable tie or the epoxy based on axial polyp. To compare extension rates original colonies fragments were compared and marked. Measurements were taken aproximately every 4 weeks.	survival	NA	NA	NA	NA	NA	NA	Non significant	Steel meshes are not the best comparison, moreover tying up with plastic cable ties could be a confounding variable. Missing survival values.
EAR48	EAR48.1	Jamaica	NA	Corals	2920	Influence of electric field in coral transplants	Unclear	No control	Voltage between 3.8 - 17 V	NA	NA	growth rate (cm/10 week)	NA	NA	NA	3	NA	NA	NA	It does not have an experimental design, not showing how growth was measured, not showing really measures, no control.
EAR48	EAR48.2	Jamaica	NA	Corals	2920	Influence of electric field in coral transplants	Unclear	No control	Voltage between 3.8 - 17 V	NA	NA	coverage	NA	NA	NA	1 mm diameter; 0.7 juvenile/cm2	NA	NA	NA	It does not have an experimental design, not showing how growth was measured, not showing really measures, no control.
EAR50	EAR50.1	Lousiana Sea Grant oyster hatchery in Grand Isle	NA	American oyster (Crassostrea virginica)	420	Influence of electric field on oyster growth	Clear	Steel	Low-Voltage	8	Every 3 weeks one bar was sampled with replacement of a clean bar every 3 weeks and a second one every 6 weeks. The remaining sample bars were sampled once on the final day of the experiment. Spat number and Spat size (mm) were measured on a dissecting microscope.	mean growth (mm)	NA	NA	NA	NA	NA	NA	Non significant	Control located closer to the power source than low voltage treatment, doesn't indicate the exact values of voltage for each treatment. According to the experimental design it is located closer to the electric power source than the low-voltage experiment
EAR50	EAR50.2	Lousiana Sea Grant oyster hatchery in Grand Isle	NA	American oyster (Crassostrea virginica)	420	Influence of electric field on oyster growth	Clear	Steel	Medium-Voltage	8	Every 3 weeks one bar was sampled with replacement of a clean bar every 3 weeks and a second one every 6 weeks. The remaining sample bars were sampled once on the final day of the experiment. Spat number and Spat size (mm) were measured on a dissecting microscope.	mean growth (mm)	NA	NA	NA	NA	NA	NA	Non significant	Control located closer to the power source than low voltage treatment, doesn't indicate the exact values of voltage for each treatment. According to the experimental design it is located closer to the electric power source than the low-voltage experiment
EAR50	EAR50.3	Lousiana Sea Grant oyster hatchery in Grand Isle	NA	American oyster (Crassostrea virginica)	420	Influence of electric field on oyster growth	Clear	Steel	High-voltage	8	Every 3 weeks one bar was sampled with replacement of a clean bar every 3 weeks and a second one every 6 weeks. The remaining sample bars were sampled once on the final day of the experiment. Spat number and Spat size (mm) were measured on a dissecting microscope.	mean growth (mm)	NA	NA	NA	NA	NA	NA	Non significant	Control located closer to the power source than low voltage treatment, doesn't indicate the exact values of voltage for each treatment. According to the experimental design it is located closer to the electric power source than the low-voltage experiment
EAR50	EAR50.4	Lousiana Sea Grant oyster hatchery in Grand Isle	NA	American oyster (Crassostrea virginica)	420	Influence of electric field on spat recruitment	Clear	Steel	2 Amps	4 doubled oysters	Four double (2 oyster with attached shells) were cemented along each piece of rebar. Rebars were cemented along each piece of rebar and measured with a callipher, at the start and mothly throughout the experiment.	coverage	NA	NA	NA	NA	NA	NA	Spat number differed by treat,emt, with control bars having approximately twice as many spats as compared to any of the electrified bars. Also those bars that weren't clean contained significantly higher number of spats. Spat size did not differ by treatment.	Control located closer to the power source than low voltage treatment, doesn't indicate the exact values of voltage for each treatment. According to the experimental design it is located closer to the electric power source than the low-voltage experiment. Not enough number of replicates
EAR51	EAR51.1	Taketomi-higashi Port, Okinawa	NA	Pocillopora damicornis	900	Influence of different electric currents in growth	Unclear	Steel	0.02 - 0.05 A/m2	60	Seasonal monitoring was conducted on April 2007, August 2007, January, June, October 2008 and February, June, August and October 2009. Growth ration (G value) as the increase in diameter of the coral fragments to the immediately preceding observation.	growth ratio (G value)	1.26	0.16	19	1.26	0.14	29	NA	Each structure is settle close by each other, the electrical field created might influence the control. Doesn't describe the statistical analyses on the materials and methods. Only shows data from P. damicornis. Differences in the sampling number for each treatment, in the case of 0.5 - 0.1 which reported highest values, also is the number with the lower sampling number n=10. Since the study did …
EAR51	EAR51.2	Taketomi-higashi Port, Okinawa	NA	Pocillopora damicornis	900	Influence of different electric currents in growth	Unclear	Steel	0.05 - 0.1 A/m2	60	Seasonal monitoring was conducted on April 2007, August 2007, January, June, October 2008 and February, June, August and October 2009. Growth ration (G value) as the increase in diameter of the coral fragments to the immediately preceding observation.	growth ratio (G value)	1.26	0.16	19	1.46	0.15	10	NA	Each structure is settle close by each other, the electrical field created might influence the control. Doesn't describe the statistical analyses on the materials and methods. Only shows data from P. damicornis. Differences in the sampling number for each treatment, in the case of 0.5 - 0.1 which reported highest values, also is the number with the lower sampling number n=10. Since the study did …
EAR51	EAR51.3	Taketomi-higashi Port, Okinawa	NA	Pocillopora damicornis	900	Influence of different electric currents in growth	Unclear	Steel	> 0.1 A/m2	60	Seasonal monitoring was conducted on April 2007, August 2007, January, June, October 2008 and February, June, August and October 2009. Growth ration (G value) as the increase in diameter of the coral fragments to the immediately preceding observation.	growth ratio (G value)	1.26	0.16	19	1.17	0.07	20	NA	Each structure is settle close by each other, the electrical field created might influence the control. Doesn't describe the statistical analyses on the materials and methods. Only shows data from P. damicornis. Differences in the sampling number for each treatment, in the case of 0.5 - 0.1 which reported highest values, also is the number with the lower sampling number n=10. Since the study did …
EAR51	EAR51.4	Taketomi-higashi Port, Okinawa	NA	Pocillopora damicornis	7	Effectiveness of larval settling on mineral accreted substrates	Unclear	Ceramic no current	0.01 A/m2; 0.05 A/m2; 0.1 A/m2	10 X 10 ceramic/accreted plates	On the aquarium lab, number of settled larvae were counted	coverage (polyp/cm2)	0.61	NA	100	4.21	NA	100	Settlement decreased with higher current, being maximum in the control (no current), however the study don't mention if there was significant differences, based on what it is shown in the graph it doesn't seem to have significant differences but no statistical analysis was conducted.	Each structure is settle close by each other, the electrical field created might influence the control. Doesn't describe the statistical analyses on the materials and methods. Only shows data from P. damicornis. Differences in the sampling number for each treatment, in the case of 0.5 - 0.1 which reported highest values, also is the number with the lower sampling number n=10. Since the study did …
EAR52	EAR52.1	Taman Wisata Alam Laut-Twal, Sabang	NA	Acropora gemmifera (branching)	730	Influence of electric field on growth and survival	Unclear	Steel	12 V; 3 A	64	Photographs with Gopro 3+ Hero Black to monitor growth and branching, analyzed images using ImageJ. August 2019 first sampling, Decemeber 2020 second (due to COVID-19 restrictions)	planar area (cm2)	7.27	2.05	16	8.61	3.34	16	Significant	Only 1 control, it was not the best control
EAR52	EAR52.2	Taman Wisata Alam Laut-Twal, Sabang	NA	Pocillopora verrucosa (branching)	730	Influence of electric field on growth and survival	Unclear	Steel	12 V; 3 A	64	Photographs with Gopro 3+ Hero Black to monitor growth and branching, analyzed images using ImageJ. August 2019 first sampling, Decemeber 2020 second (due to COVID-19 restrictions)	planar area (cm2)	16.06	7.6	16	18.78	1.64	16	Significant	Only 1 control, it was not the best control
EAR52	EAR52.3	Taman Wisata Alam Laut-Twal, Sabang	NA	Porites murrayensis (massive)	730	Influence of electric field on growth and survival	Unclear	Steel	12 V; 3 A	64	Photographs with Gopro 3+ Hero Black to monitor growth and branching, analyzed images using ImageJ. August 2019 first sampling, Decemeber 2020 second (due to COVID-19 restrictions)	planar area (cm2)	6.87	5.31	16	7.19	5.48	16	Non significant	Only 1 control, it was not the best control
EAR52	EAR52.4	Taman Wisata Alam Laut-Twal, Sabang	NA	Porites lobata (massive)	730	Influence of electric field on growth and survival	Unclear	Steel	12 V; 3 A	64	Photographs with Gopro 3+ Hero Black to monitor growth and branching, analyzed images using ImageJ. August 2019 first sampling, Decemeber 2020 second (due to COVID-19 restrictions)	planar area (cm2)	5.48	2.84	16	6.36	3.75	16	Non significant	Only 1 control, it was not the best control
EAR52	EAR52.5	Taman Wisata Alam Laut-Twal, Sabang	NA	Acropora gemmifera (branching)	730	Influence of electric field on growth and survival	Unclear	Steel	12 V; 3 A	64	Photographs with Gopro 3+ Hero Black to monitor growth and branching, analyzed images using ImageJ. August 2019 first sampling, Decemeber 2020 second (due to COVID-19 restrictions)	growth rate (cm/month)	2.16	0.31	16	1.1	0.23	16	Significant (Control)	Only 1 control, it was not the best control
EAR52	EAR52.6	Taman Wisata Alam Laut-Twal, Sabang	NA	Pocillopora verrucosa (branching)	730	Influence of electric field on growth and survival	Unclear	Steel	12 V; 3 A	64	Photographs with Gopro 3+ Hero Black to monitor growth and branching, analyzed images using ImageJ. August 2019 first sampling, Decemeber 2020 second (due to COVID-19 restrictions)	growth rate (cm/month)	1.68	0.22	16	0.8	0.19	16	Significant (Control)	Only 1 control, it was not the best control
EAR52	EAR52.7	Taman Wisata Alam Laut-Twal, Sabang	NA	Porites murrayensis (massive)	730	Influence of electric field on growth and survival	Unclear	Steel	12 V; 3 A	64	Photographs with Gopro 3+ Hero Black to monitor growth and branching, analyzed images using ImageJ. August 2019 first sampling, Decemeber 2020 second (due to COVID-19 restrictions)	growth rate (cm/month)	0.43	0.27	16	0.45	0.24	16	Non significant	Only 1 control, it was not the best control
EAR52	EAR52.8	Taman Wisata Alam Laut-Twal, Sabang	NA	Porites lobata (massive)	730	Influence of electric field on growth and survival	Unclear	Steel	12 V; 3 A	64	Photographs with Gopro 3+ Hero Black to monitor growth and branching, analyzed images using ImageJ. August 2019 first sampling, Decemeber 2020 second (due to COVID-19 restrictions)	growth rate (cm/month)	0.35	0.35	16	0.4	0.25	16	Non significant	Only 1 control, it was not the best control
EAR52	EAR52.9	Taman Wisata Alam Laut-Twal, Sabang	NA	Porites murrayensis (massive)	730	Influence of electric field on growth and survival	Unclear	Steel	12 V; 3 A	64	Photographs with Gopro 3+ Hero Black to monitor growth and branching, analyzed images using ImageJ. August 2019 first sampling, Decemeber 2020 second (due to COVID-19 restrictions)	survival	NA	NA	16	0.82	NA	16	Non significant	Only 1 control, it was not the best control
EAR52	EAR52.10	Taman Wisata Alam Laut-Twal, Sabang	NA	Porites lobata (massive)	730	Influence of electric field on growth and survival	Unclear	Steel	12 V; 3 A	64	Photographs with Gopro 3+ Hero Black to monitor growth and branching, analyzed images using ImageJ. August 2019 first sampling, Decemeber 2020 second (due to COVID-19 restrictions)	survival	NA	NA	16	0.78	NA	16	Non significant	Only 1 control, it was not the best control
EAR53	EAR53.1	Permuteran bereach, gerokgak, bali	114°40’27.3” E - 114°39’18.9” E, 08° 07’5.7” S -08°07’33.4” S.	Acropora cerealis	84	Influence of electric field in different coral fragment sizes	Unclear	Steel	6 V; 3cm	5	Weekly observation, data collected, photos, total of living coral and water parameters. Growth performace of coral was evaluated in terms of height.	mean growth (cm)	NA	NA	NA	3.74	0.16	5	NA	Control is a steel structure with no accretion different substrate from the other treatments. Secondly, number of replicates too low, using just 5 fragments for each treatment doesn't give enough statistical power to conduct legit results.
EAR53	EAR53.2	Permuteran bereach, gerokgak, bali	114°40’27.3” E - 114°39’18.9” E, 08° 07’5.7” S -08°07’33.4” S.	Acropora cerealis	84	Influence of electric field in different coral fragment sizes	Unclear	Steel	6 V; 5 cm	5	Weekly observation, data collected, photos, total of living coral and water parameters. Growth performace of coral was evaluated in terms of height.	mean growth (cm)	NA	NA	NA	6.02	0.63	5	NA	Control is a steel structure with no accretion different substrate from the other treatments. Secondly, number of replicates too low, using just 5 fragments for each treatment doesn't give enough statistical power to conduct legit results.
EAR53	EAR53.3	Permuteran bereach, gerokgak, bali	114°40’27.3” E - 114°39’18.9” E, 08° 07’5.7” S -08°07’33.4” S.	Acropora cerealis	84	Influence of electric field in different coral fragment sizes	Unclear	Steel	12 V; 3 cm	5	Weekly observation, data collected, photos, total of living coral and water parameters. Growth performace of coral was evaluated in terms of height.	mean growth (cm)	NA	NA	NA	4.55	0.4	5	NA	Control is a steel structure with no accretion different substrate from the other treatments. Secondly, number of replicates too low, using just 5 fragments for each treatment doesn't give enough statistical power to conduct legit results.
EAR53	EAR53.4	Permuteran bereach, gerokgak, bali	114°40’27.3” E - 114°39’18.9” E, 08° 07’5.7” S -08°07’33.4” S.	Acropora cerealis	84	Influence of electric field in different coral fragment sizes	Unclear	Steel	12 V; 5 cm	5	Weekly observation, data collected, photos, total of living coral and water parameters. Growth performace of coral was evaluated in terms of height.	mean growth (cm)	NA	NA	NA	5.13	0.39	5	NA	Control is a steel structure with no accretion different substrate from the other treatments. Secondly, number of replicates too low, using just 5 fragments for each treatment doesn't give enough statistical power to conduct legit results.
EAR53	EAR53.5	Permuteran bereach, gerokgak, bali	114°40’27.3” E - 114°39’18.9” E, 08° 07’5.7” S -08°07’33.4” S.	Acropora cerealis	84	Influence of electric field in different coral fragment sizes	Unclear	Steel	6 V; 3cm	5	Weekly observation, data collected, photos, total of living coral and water parameters. Growth performace of coral was evaluated in terms of height.	survival	0.6	NA	NA	1	NA	NA	NA	Control is a steel structure with no accretion different substrate from the other treatments. Secondly, number of replicates too low, using just 5 fragments for each treatment doesn't give enough statistical power to conduct legit results.
EAR53	EAR53.6	Permuteran bereach, gerokgak, bali	114°40’27.3” E - 114°39’18.9” E, 08° 07’5.7” S -08°07’33.4” S.	Acropora cerealis	84	Influence of electric field in different coral fragment sizes	Unclear	Steel	6 V; 5 cm	5	Weekly observation, data collected, photos, total of living coral and water parameters. Growth performace of coral was evaluated in terms of height.	survival	0.4	NA	NA	1	NA	NA	NA	Control is a steel structure with no accretion different substrate from the other treatments. Secondly, number of replicates too low, using just 5 fragments for each treatment doesn't give enough statistical power to conduct legit results.
EAR53	EAR53.7	Permuteran bereach, gerokgak, bali	114°40’27.3” E - 114°39’18.9” E, 08° 07’5.7” S -08°07’33.4” S.	Acropora cerealis	84	Influence of electric field in different coral fragment sizes	Unclear	Steel	12 V; 3 cm	5	Weekly observation, data collected, photos, total of living coral and water parameters. Growth performace of coral was evaluated in terms of height.	survival	0.6	NA	NA	1	NA	NA	NA	Control is a steel structure with no accretion different substrate from the other treatments. Secondly, number of replicates too low, using just 5 fragments for each treatment doesn't give enough statistical power to conduct legit results.
EAR53	EAR53.8	Permuteran bereach, gerokgak, bali	114°40’27.3” E - 114°39’18.9” E, 08° 07’5.7” S -08°07’33.4” S.	Acropora cerealis	84	Influence of electric field in different coral fragment sizes	Unclear	Steel	12 V; 5 cm	5	Weekly observation, data collected, photos, total of living coral and water parameters. Growth performace of coral was evaluated in terms of height.	survival	0.4	NA	NA	0.8	NA	NA	NA	Control is a steel structure with no accretion different substrate from the other treatments. Secondly, number of replicates too low, using just 5 fragments for each treatment doesn't give enough statistical power to conduct legit results.
EAR55	EAR55.1	FIT'S Port Canaveral	28◦24′ 31.01”N, 80◦37′ 39.54”W	Oysters	90	Differences between plastic mats and MATs as a substrate for oyster restoration	Unclear	Plastic	1.3 V; 6 A	NA	Sacricial coupons were made to test the chalking of the accretion, and it was measured. Materials monitored weekly for three months, and photographs were taken for growth and recruitment, as well as environmental data from loggers. Also, increased in fauna was measured once a month using a gopro as an AUV. After 5 weeks the mats were moved to a safe space due to Huriccane Dorian.	coverage (N)	12	NA	NA	70	NA	NA	NA	Comparison using plastic is decribed as the objective of the study. Moreover results doesn't report exact numbers or significances and number of replicates isn't clear
EAR56	EAR56.1	FIT'S at Dock in Grant and Melbourne Beach	27°55'47.53"N, 80°31'28.97"W and 27°59’51.3” N, 80°31’ 33.9” W	Oysters	330	Differences between plastic mats and MATs as a substrate for oyster restoration	Unclear	Plastic	1.3 V; 6 A	NA	Materials were monitored weekly and analyzed at the end of the experiment in which oyster settlement and accretion were measured.	coverage	NA	NA	NA	NA	NA	NA	More oysters spat on the steel than on the plastic mat.	Comparison using plastic is decribed as the objective of the study. Moreover results doesn't report exact numbers or significances and number of replicates isn't clear
EAR175	EAR175.1	Bora Bora Lagoon, French Polynesia	16.528553 S, 151.768184 E	Pearl oyster (Pinctada margaritifera)	270	Influence of electric field on growth and gene expression of pearl oysters	Clear	LVMD located at 20 m	3,7 V; Medium Size	40	Tagged juveniles were individually measured weekly for shell height and live weight. Absolute cummulative change was calculated. Gene expression sampling was performed, measures to prevent contamination were taken.	shell height (%)	4	NA	40	6.1	NA	40	Only significant differences on the 7th week
EAR175	EAR175.2	Bora Bora Lagoon, French Polynesia	16.528553 S, 151.768184 E	Pearl oyster (Pinctada margaritifera)	270	Influence of electric field on growth and gene expression of pearl oysters	Clear	LVMD located at 20 m	3,7 V; Large Size	30	Tagged juveniles were individually measured weekly for shell height and live weight. Absolute cummulative change was calculated. Gene expression sampling was performed, measures to prevent contamination were taken.	shell height (%)	3.1	NA	35	5.92	NA	35	Significant differences from weeks 5 to 8
EAR175	EAR175.3	Bora Bora Lagoon, French Polynesia	16.528553 S, 151.768184 E	Pearl oyster (Pinctada margaritifera)	270	Influence of electric field on growth and gene expression of pearl oysters	Clear	LVMD located at 20 m	3,7 V; Medium Size	40	Tagged juveniles were individually measured weekly for shell height and live weight. Absolute cummulative change was calculated. Gene expression sampling was performed, measures to prevent contamination were taken.	wet weight (%)	6.3	NA	40	9.4	NA	40	Significant differences on the 9th week
EAR175	EAR175.4	Bora Bora Lagoon, French Polynesia	16.528553 S, 151.768184 E	Pearl oyster (Pinctada margaritifera)	270	Influence of electric field on growth and gene expression of pearl oysters	Clear	LVMD located at 20 m	3,7 V; Large Size	30	Tagged juveniles were individually measured weekly for shell height and live weight. Absolute cummulative change was calculated. Gene expression sampling was performed, measures to prevent contamination were taken.	wet weight (%)	2.5	NA	35	7.7	NA	35	Significant differences on the 9th week
EAR175	EAR175.5	Bora Bora Lagoon, French Polynesia	16.528553 S, 151.768184 E	Pearl oyster (Pinctada margaritifera)	270	Influence of electric field on growth and gene expression of pearl oysters	Clear	LVMD located at 20 m	3,7 V; Medium Size	40	Tagged juveniles were individually measured weekly for shell height and live weight. Absolute cummulative change was calculated. Gene expression sampling was performed, measures to prevent contamination were taken.	shell thickness (%)	NA	NA	NA	NA	NA	NA	No significant differences on the shell thickness ratio between electrolysis or control
EAR175	EAR175.6	Bora Bora Lagoon, French Polynesia	16.528553 S, 151.768184 E	Pearl oyster (Pinctada margaritifera)	270	Influence of electric field on growth and gene expression of pearl oysters	Clear	LVMD located at 20 m	3,7 V; Large Size	30	Tagged juveniles were individually measured weekly for shell height and live weight. Absolute cummulative change was calculated. Gene expression sampling was performed, measures to prevent contamination were taken.	shell thickness (%)	NA	NA	NA	NA	NA	NA	No significant differences on the shell thickness ration between electrolysis or control
EAR175	EAR175.7	Bora Bora Lagoon, French Polynesia	16.528553 S, 151.768184 E	Pearl oyster (Pinctada margaritifera)	270	Influence of electric field on growth and gene expression of pearl oysters	Clear	LVMD located at 20 m	3,7 V; Medium Size	40	Tagged juveniles were individually measured weekly for shell height and live weight. Absolute cummulative change was calculated. Gene expression sampling was performed, measures to prevent contamination were taken.	gene expression	NA	NA	NA	NA	NA	NA	Significantly higher expression for genes Pif 177, Prismalin 14, Shematrin 9, Asperin. The only gene with no significant differences was MS160.
EAR175	EAR175.8	Bora Bora Lagoon, French Polynesia	16.528553 S, 151.768184 E	Pearl oyster (Pinctada margaritifera)	270	Influence of electric field on growth and gene expression of pearl oysters	Clear	LVMD located at 20 m	3,7 V; Large Size	30	Tagged juveniles were individually measured weekly for shell height and live weight. Absolute cummulative change was calculated. Gene expression sampling was performed, measures to prevent contamination were taken.	gene expression	NA	NA	NA	NA	NA	NA	Nacrein, Shematrin 9, Prismalin 14, and Aspein were significantly upregulated than controls. The only gene with no significant differences was MS160.

## Sheet: Quality Framework
Variable	Criteria	Score
Experiment disposition	Control and treatments not separated or no control (Electric Field Influence) (< 10 m)	0
	Clear separation between control and treatment, no possible influence (> 10 m)	1
Timing	Unknown or inadequate duration of the experiment, no information provided on sampling periods.	0
	Adequate duration of the experiment, sampling at the beginning and end of the experiment.	1
	Adequate duration of the experiment, periodic monitoring.	2
Control Group	No control group reported or No specification on the control group	0
	Control group not valid due to clear different properties of the substrate in comparison to LVMD material or wrong comparison (materials like steel mesh, already existing communities, bamboo, concrete)	1
	Control Group in Low Voltage Mineral Deposition (LVMD) Substrate or allows comparison (natural rock)	2
Current density of the treatments	Does not indicate any information about voltage or current density in the treatment	0
	Indicate Low or High voltage/current density but does not provide values	1
	Indicate exact values of the voltage/current density provided	2
Replicates	No replication or unknown number of replicates or not enough replicates	0
	Replication with sufficient number of replicates	1
Sampling technique	Does not indicate any information about the sampling techniques employed	0
	Provide information about the sampling techniques employed	1
Outcomes	Does not provide any values just a description of the results or Information reported in the main text differs from figures, tables.	0
	Provide values of the measured outcomes but do not report inferential statistics or report significant differences but does not provide exact measurements	1
	Provide values of the measured outcomes with inferential statistics	2

## Sheet: Quality Assessment
ID	Experiment Disposition	Score	Timing	Score	Control Group	Score	Current Density of the Treatment	Score	Replicates	Score	Sampling Technique	Score	Outcomes	Score
EAR6	Clear separation between control and treatment, no possible influence (> 25 m)	1	Adequate duration of the experiment, periodic monitoring.	2	Control Group in Low Voltage Mineral Deposition (LVMD) Substrate or allows comparison	2	Indicate Low or High voltage/current density but does not provide values	1	Replication with sufficient number of replicates	1	Provide information about the sampling techniques employed	1	Provide values of the measured outcomes with inferential statistics	2
EAR7	Clear separation between control and treatment, no possible influence (> 25 m)	1	Adequate duration of the experiment, periodic monitoring.	2	Control group not valid due to clear different properties of the substrate in comparison to LVMD material or wrong comparison (materials like steel mesh, already existing communities, bamboo, )	1	Indicate Low or High voltage/current density but does not provide values	1	Replication with sufficient number of replicates	1	Provide information about the sampling techniques employed	1	Provide values of the measured outcomes with inferential statistics (Survival is not compared to any control group, only evaluating growth)	2
EAR13	Control and treatments not separated or no control (Electric Field Influence) (< 10 m)	0	Adequate duration of the experiment, periodic monitoring.	2	Control group not valid due to clear different properties of the substrate in comparison to LVMD material or wrong comparison (materials like steel mesh, already existing communities, bamboo, )	1	Indicate exact values of the voltage/current density provided	2	Replication with sufficient number of replicates	1	Provide information about the sampling techniques employed	1	Provide values of the measured outcomes but do not report inferential statistics or report significant differences but does not provide exact measurements	1
EAR14	Control and treatments not separated or no control (Electric Field Influence) (< 10 m)	0	Adequate duration of the experiment, periodic monitoring.	2	No control group reported or No specification on the control group	0	Does not indicate any information about voltage or current density in the treatment	1	*35/66 records were removed from the experiment	0	Provide information about the sampling techniques employed	1	Does not provide any values just a description of the results	0
EAR15	Clear separation between control and treatment, no possible influence (> 25 m)	1	Unknown or inadequate duration of the experiment, no information provided on sampling periods.	0	Control group with similar substrate material to LVMD but still different (concrete, natural rock)	1	Indicate Low or High voltage/current density but does not provide values	1	Replication with sufficient number of replicates	1	Provide information about the sampling techniques employed	1	*Information reported on the main text is different from figures, also a lot of ambiguity	0
EAR17	Clear separation between control and treatment, no possible influence (> 25 m)	1	Adequate duration of the experiment, periodic monitoring.	2	Control group not valid due to clear different properties of the substrate in comparison to LVMD material or wrong comparison (materials like steel mesh, already existing communities, bamboo, )	1	Indicate exact values of the voltage/current density provided	2	Replication with sufficient number of replicates	1	Provide information about the sampling techniques employed	1	Provide values of the measured outcomes but do not report inferential statistics or report significant differences but does not provide exact measurements	1
EAR18	Control and treatments not separated or no control (Electric Field Influence) (< 10 m)	0	Adequate duration of the experiment, periodic monitoring.	2	Control group not valid due to clear different properties of the substrate in comparison to LVMD material or wrong comparison (materials like steel mesh, already existing communities, bamboo, )	1	Indicate exact values of the voltage/current density provided	2	Replication with sufficient number of replicates	1	Provide information about the sampling techniques employed	1	Provide values of the measured outcomes but do not report inferential statistics or report significant differences but does not provide exact measurements	1
EAR21	Control and treatments not separated or no control (Electric Field Influence) (< 10 m)	0	Adequate duration of the experiment, sampling at the beginning and end of the experiment.	1	Control group not valid due to clear different properties of the substrate in comparison to LVMD material or wrong comparison (materials like steel mesh, already existing communities, bamboo, )	1	Indicate Low or High voltage/current density but does not provide values	1	No replication or unknown number of replicates or not enough replicates	0	Provide information about the sampling techniques employed	1	*Information reported on the main text is different from figures, also a lot of ambiguity	0
EAR24	Control and treatments not separated or no control (Electric Field Influence) (< 10 m)	0	Adequate duration of the experiment, periodic monitoring.	2	No control group reported or No specification on the control group	0	Indicate exact values of the voltage/current density provided	2	Replication with sufficient number of replicates	1	Provide information about the sampling techniques employed	1	Provide values of the measured outcomes but do not report inferential statistics or report significant differences but does not provide exact measurements	1
EAR25	Clear separation between control and treatment, no possible influence (> 25 m)	1	Unknown or inadequate duration of the experiment, no information provided on sampling periods.	0	Control Group in Low Voltage Mineral Deposition (LVMD) Substrate or allows comparison	2	Indicate exact values of the voltage/current density provided	2	Replication with sufficient number of replicates	1	Provide information about the sampling techniques employed	1	Provide values of the measured outcomes with inferential statistics	2
EAR26	Clear separation between control and treatment, no possible influence (> 25 m)	1	Adequate duration of the experiment, sampling at the beginning and end of the experiment.	1	Control group not valid due to clear different properties of the substrate in comparison to LVMD material or wrong comparison (materials like steel mesh, already existing communities, bamboo, )	0*	*No Voltage was used	NA	Replication with sufficient number of replicates	1	Provide information about the sampling techniques employed	1	Provide values of the measured outcomes with inferential statistics	2
EAR27	Clear separation between control and treatment, no possible influence (> 25 m)	1	Adequate duration of the experiment, periodic monitoring.	2	No control group reported or No specification on the control group	0	Indicate exact values of the voltage/current density provided	2	Replication with sufficient number of replicates	1	Provide information about the sampling techniques employed	1	Provide values of the measured outcomes with inferential statistics	2
EAR28	Clear separation between control and treatment, no possible influence (> 25 m)	0	Adequate duration of the experiment, periodic monitoring.	2	Control Group in Low Voltage Mineral Deposition (LVMD) Substrate or allows comparison	2	Indicate exact values of the voltage/current density provided	2	Replication with sufficient number of replicates	1	Provide information about the sampling techniques employed	1	Provide values of the measured outcomes with inferential statistics	2
EAR31	Clear separation between control and treatment, no possible influence (> 25 m)	1	Adequate duration of the experiment, periodic monitoring.	2	Control group not valid due to clear different properties of the substrate in comparison to LVMD material or wrong comparison (materials like steel mesh, already existing communities, bamboo, )	1	Indicate exact values of the voltage/current density provided	2	Replication with sufficient number of replicates	1	Provide information about the sampling techniques employed	1	Provide values of the measured outcomes with inferential statistics	2
EAR32	Clear separation between control and treatment, no possible influence (> 25 m)	1	Adequate duration of the experiment, periodic monitoring.	2	Control group not valid due to clear different properties of the substrate in comparison to LVMD material or wrong comparison (materials like steel mesh, already existing communities, bamboo, )	1	Indicate exact values of the voltage/current density provided	2	Replication with sufficient number of replicates	1	Provide information about the sampling techniques employed	1	Provide values of the measured outcomes with inferential statistics	2
EAR33	Control and treatments not separated or no control (Electric Field Influence) (< 10 m)	0	Adequate duration of the experiment, sampling at the beginning and end of the experiment.	1	No control group reported or No specification on the control group	0	Indicate exact values of the voltage/current density provided	2	Replication with sufficient number of replicates	1	Provide information about the sampling techniques employed	1	Provide values of the measured outcomes but do not report inferential statistics or report significant differences but does not provide exact measurements	1
EAR34	Control and treatments not separated or no control (Electric Field Influence) (< 10 m)	0	Adequate duration of the experiment, periodic monitoring.	2	Control group not valid due to clear different properties of the substrate in comparison to LVMD material or wrong comparison (materials like steel mesh, already existing communities, bamboo, )	1	Indicate exact values of the voltage/current density provided	2	No replication or unknown number of replicates or not enough replicates	0	Does not indicate any information about the sampling techniques employed	0	Provide values of the measured outcomes with inferential statistics	2
EAR35	Control and treatments not separated or no control (Electric Field Influence) (< 10 m)	0	Adequate duration of the experiment, periodic monitoring.	2	Control group not valid due to clear different properties of the substrate in comparison to LVMD material or wrong comparison (materials like steel mesh, already existing communities, bamboo, )	1	Indicate exact values of the voltage/current density provided	2	Replication with sufficient number of replicates	1	Provide information about the sampling techniques employed	1	Provide values of the measured outcomes but do not report inferential statistics or report significant differences but does not provide exact measurements	1
EAR36	Clear separation between control and treatment, no possible influence (> 25 m)	1	Adequate duration of the experiment, periodic monitoring.	2	Control Group in Low Voltage Mineral Deposition (LVMD) Substrate or allows comparison	2	Indicate exact values of the voltage/current density provided	2	Replication with sufficient number of replicates	1	Provide information about the sampling techniques employed	1	Provide values of the measured outcomes with inferential statistics	2
EAR37	Control and treatments not separated or no control (Electric Field Influence) (< 10 m)	0	Adequate duration of the experiment, periodic monitoring.	2	Control group not valid due to clear different properties of the substrate in comparison to LVMD material or wrong comparison (materials like steel mesh, already existing communities, bamboo, )	1	Indicate exact values of the voltage/current density provided	2	Replication with sufficient number of replicates	1	Provide information about the sampling techniques employed	1	Provide values of the measured outcomes with inferential statistics	2
EAR38	Control and treatments not separated or no control (Electric Field Influence) (< 10 m)	0	Adequate duration of the experiment, periodic monitoring.	2	Control group not valid due to clear different properties of the substrate in comparison to LVMD material or wrong comparison (materials like steel mesh, already existing communities, bamboo, )	1	Does not indicate any information about voltage or current density in the treatment	0	Replication with sufficient number of replicates	1	Provide information about the sampling techniques employed	1	Provide values of the measured outcomes with inferential statistics	2
EAR39	Clear separation between control and treatment, no possible influence (> 25 m)	1	Adequate duration of the experiment, periodic monitoring.	2	Control group not valid due to clear different properties of the substrate in comparison to LVMD material or wrong comparison (materials like steel mesh, already existing communities, bamboo, )	1	Indicate exact values of the voltage/current density provided	2	Replication with sufficient number of replicates	1	Provide information about the sampling techniques employed	1	Provide values of the measured outcomes but do not report inferential statistics or report significant differences but does not provide exact measurements	1
EAR40	Control and treatments not separated or no control (Electric Field Influence) (< 10 m)	0	Unknown or inadequate duration of the experiment, no information provided on sampling periods.	0	No control group reported or No specification on the control group	0	Does not indicate any information about voltage or current density in the treatment	0	No replication or unknown number of replicates or not enough replicates	0	Does not indicate any information about the sampling techniques employed	0	Provide values of the measured outcomes but do not report inferential statistics or report significant differences but does not provide exact measurements	1
EAR47	Control and treatments not separated or no control (Electric Field Influence) (< 10 m)	0	Adequate duration of the experiment, periodic monitoring.	2	Control group not valid due to clear different properties of the substrate in comparison to LVMD material or wrong comparison (materials like steel mesh, already existing communities, bamboo, )	1	Indicate exact values of the voltage/current density provided	2	Replication with sufficient number of replicates	1	Provide information about the sampling techniques employed	1	Provide values of the measured outcomes with inferential statistics	2
EAR48	Control and treatments not separated or no control (Electric Field Influence) (< 10 m)	0	Unknown or inadequate duration of the experiment, no information provided on sampling periods.	0	No control group reported or No specification on the control group	0	Indicate exact values of the voltage/current density provided	2	No replication or unknown number of replicates or not enough replicates	0	Does not indicate any information about the sampling techniques employed	0	Provide values of the measured outcomes but do not report inferential statistics or report significant differences but does not provide exact measurements	1
EAR50	Clear separation between control and treatment, no possible influence (> 25 m)	1	Adequate duration of the experiment, periodic monitoring.	2	Control group not valid due to clear different properties of the substrate in comparison to LVMD material or wrong comparison (materials like steel mesh, already existing communities, bamboo, )	1	Indicate exact values of the voltage/current density provided	2	No replication or unknown number of replicates or not enough replicates	0	Provide information about the sampling techniques employed	1	Provide values of the measured outcomes with inferential statistics	2
EAR51	Control and treatments not separated or no control (Electric Field Influence) (< 10 m)	0	Adequate duration of the experiment, periodic monitoring.	2	Control group not valid due to clear different properties of the substrate in comparison to LVMD material or wrong comparison (materials like steel mesh, already existing communities, bamboo, )	1	Indicate exact values of the voltage/current density provided	2	Replication with sufficient number of replicates	1	Provide information about the sampling techniques employed	1	Provide values of the measured outcomes but do not report inferential statistics or report significant differences but does not provide exact measurements	1
EAR52	Control and treatments not separated or no control (Electric Field Influence) (< 10 m)	0	Adequate duration of the experiment, periodic monitoring.	2	Control group not valid due to clear different properties of the substrate in comparison to LVMD material or wrong comparison (materials like steel mesh, already existing communities, bamboo, )	1	Indicate exact values of the voltage/current density provided	2	Replication with sufficient number of replicates	1	Provide information about the sampling techniques employed	1	Provide values of the measured outcomes with inferential statistics	2
EAR53	Control and treatments not separated or no control (Electric Field Influence) (< 10 m)	0	Adequate duration of the experiment, periodic monitoring.	2	Control group not valid due to clear different properties of the substrate in comparison to LVMD material or wrong comparison (materials like steel mesh, already existing communities, bamboo, )	1	Indicate exact values of the voltage/current density provided	2	Replication with sufficient number of replicates	1	Provide information about the sampling techniques employed	1	Provide values of the measured outcomes but do not report inferential statistics or report significant differences but does not provide exact measurements	1
EAR55	Control and treatments not separated or no control (Electric Field Influence) (< 10 m)	0	Adequate duration of the experiment, periodic monitoring.	2	*Experiment aims to compare with plastic, therefore plastic mesh are used, so we have to say it is optimal in this case	2	Indicate exact values of the voltage/current density provided	2	Replication with sufficient number of replicates	1	Provide information about the sampling techniques employed	1	Provide values of the measured outcomes but do not report inferential statistics or report significant differences but does not provide exact measurements	1
EAR56	Control and treatments not separated or no control (Electric Field Influence) (< 10 m)	0	Adequate duration of the experiment, periodic monitoring.	2	*Experiment aims to compare with plastic, therefore plastic mesh are used, so we have to say it is optimal in this case	2	Indicate exact values of the voltage/current density provided	2	Replication with sufficient number of replicates	1	Provide information about the sampling techniques employed	1	Provide values of the measured outcomes but do not report inferential statistics or report significant differences but does not provide exact measurements	1
EAR175	Clear separation between control and treatment, no possible influence (> 25 m)	1	Adequate duration of the experiment, periodic monitoring.	2	Control Group in Low Voltage Mineral Deposition (LVMD) Substrate or allows comparison	2	Indicate exact values of the voltage/current density provided	2	Replication with sufficient number of replicates	1	Provide information about the sampling techniques employed	1	Provide values of the measured outcomes with inferential statistics	2

[truncated: 2 more sheets: Synthesis, R code]
