# Supplementary material for: Assessing the mineral accretion technique (MAT) for marine benthic restoration: a scoping review highlighting procedural weaknesses and evidence gaps
Source: PeerJ. 2026 Jun 22;14:e21440. doi: 10.7717/peerj.21440 (PMC13296807; doi:10.7717/peerj.21440)
Supplement: Supplemental Information 4 [file peerj-14-21440-s004.xlsx]

## Sheet: Data Extraction
Reference	Location	Population	Time (days)	Control	Electric power	Sampling	Outcome	Findings	Limitations
(Schuhmacher & Schillak, 1994)	Cavi, Corsica	Biofouling Community	1095	No Control	8 – 12 V	Visual sampling. Sampling frequency and timeline are not clear.	Community composition	The mineral accreted reefs were completely colonized after 6 month by different organisms including corals, bryozoans and sponges.	It presents a poor experimental design and analysis of the results. It does not provide much information about the findings since control was lacking.
					0.5 – 3 A
(Van Treeck & Schuhmacher, 1997)	Northern Gulf of Aqaba, Jordania	Coral	365	No control	3 A/m2 at different depths	Electricity provided during 18h/day. Precipitation checked everyday during the first week. After 2 month the electrodes were disconnected and taken out of the water. Sampling after months 3, 7 and 12.	Survival	MAT as a suitable technique for coral restoration due to the high survival of the transplanted coral fragments.	Experimental designed missed a control group. The researchers draw their conclusions by comparing their results to a literature review from Hariott & Fisk, 1988.
(Sabater & Yap, 2002)	Quezon Island, Philippines	Coral	730	Already existing coral reefs	12 – 18 V	Measurements were taken every other month, and after 6 months, corals were examined for phenotypic changes. Linear growth from tag to tip of the nubbin, death considered after 90% of tissue presented necrosis. Girth growth was measured from the outer edge of skeleton.	Growth	A decrease in growth of the organisms in the MAT.	Authors recognized that the stress of transplantation might have caused the decrease in growth. Control group does not offer a suitable comparison.
					2.5 – 4.16 A		Survival	Higher survival on MATs after 6 months of exposure in comparison to the control group.
							Branching	Increase in the number but decrease in size of corallites of the organisms on MATs.
(Goreau et al., 2004)	Permuteran MPA, Indonesia	Coral	365	Already existing coral reefs	Low-Voltage (values not specified)	After a year, 4-8 samples were taken to measure growth and chlorophyll analysis. Ten samples were taken for the mitotic index.	Zooxanthellae density	No significant differences in zooxanthellae densities on MAT in comparison to the control group	Only 10 replicates were used to measure zooxanthellae densities and 4-8 subsamples to measure the mitotic index. However, it does not specify the total number of samples or from which coral species. Moreover, the study does not provide any result values and just mention “significant” or not “not significant” without providing any inferential statistics.
							Mitotic index	Higher values obtained for organisms on MATs, indicating they were less stress than the control group.
(Sabater & Yap, 2004)	Quezon Island, Philippines	Coral	730	Already existing coral reefs	18 V	After 6 months, approximately half were collected and measured, the other half remaining was measured after another 6 months (1 year). Measurement of longitudinal and girth growth, and survival.	Survival	MAT enhances the survival of transplanted coral fragments.	Control group does not offer a suitable comparison.
					4.16 A
(Piazza et al., 2009)	Louisiana, USA	Oyster	390	Steel	Different voltages (Low, Medium, High)	Experimental units sampled every 3 weeks (7 total samplings). Spat number and spat size (mm) were measured.	Growth	No significant differences in growth were observed when exposed to different voltages.	According to the experimental design, the control group is located closer to the power source than the low-voltage treatment. Study does not indicate the exact values of voltage for each treatment. Moreover, the number of replicates are insufficient.
					02:00:00	Oyster size was measured, first at the start, and then monthly.	Recruitment	Spat number was twice as many as compared to the electrified bars. No differences in Spat size were found between treatments.
(Borell, Romatzki & Ferse, 2010)	North Sulawesi, Indonesia	Coral	120	Bamboo	12 - 16 V/m2	After 4 months, fragments were considered dead when presenting necrosis on 90% of their tissue. Survey every 4 weeks and damage was noted. Fragments with sustained damaged were excluded from the experiment.	Survival	Suitability of MAT for coral restoration can vary greatly between closely related species.	Control group does not offer a suitable comparison. Moreover, the control group was located 1.5 m away, which might be influenced by the electric field.
					2.8 ± 0.1 A		Growth	The highest values for the linear extension rates were associated with the electric field and not with the cathode. Moreover, MAT negatively influenced the growth and health of the organisms.
(Strömberg, Lundälv & Goreau, 2010)	Lab, Sweden	Cold water coral	180	Steel	2 – 3 V	Health status monitored systematically weekly, and given points depending on the degree of extension of tentacles. Growth measurement taken with photographs at the start and end of the experiment.	Growth	The treatment with the lowest electric power reported the best results, however there were no significant differences between any treatment.	Despite using steel meshes as a control, they also use a procedural control formed by LVMD. Hence, the experiment allows comparison with a correct control group.
					0.1 – 0.35 A		Healing	The treatment with the lowest electric power reported the best results, however there were no significant differences between any treatment.
							Survival	The treatment with the highest power supply reported the worst results, indicating that a current density higher than 2.5 V and 0.12 A have negative effects on the survival.
							Budding	The treatment with the lowest electric power reported the best results, however there were no significant differences between any treatment.
							Calice growth	The treatment with the highest power supply reported the worst results, indicating that higher voltages have detrimental effects on calice growth.
(Bakti et al., 2013)	Gili Trawagan, Indonesia	Coral and Sponge	NA	Concrete	Low-Voltage (Values not specified)	In situ measurements. Survival was measured immediately after transplanting the corals, and 4 more measurements were made with 2 week interval between measurements. Biodiversity was monitored weekly from 8.00 to 11.am along a 5 m distance.	Growth	Higher growth of the organisms located closer to MAT than in blocks located further away.	The study does not indicate the number of replicates. Furthermore, the values of the graphs differ from the text. Authors indicate higher growth and meaningful correlation in the text, but the statistical analysis shows non-significant differences between treatments.
(Berger et al., 2013)	Lab, USA	Oyster	730	Steel	6 – 9 V	90 random oysters per tank were measured twice per month for growth during 3 months in two consecutive years.	Growth	Organisms on MAT reported a higher growth than those in the control group.	Comparisons were made between steel mesh, which is not a suitable substrate for benthic organisms to the LVMD created by the MAT.
							Survival	Higher survival of organisms located on MAT in comparison to the control group.
(Fitri & Rachman, 2013)	Makassar, Indonesia	Soft Gorgonian	63	Steel	5 V	Measurements recorded at the start and end of the experiments and in weeks 2, 4, 6 and 8. No further information on the samplings is provided.	Growth	Significant differences in growth were observed when exposed to MAT treatment.	Control is the steel mesh which has different properties from seacrete, other material with similar characteristics should be used. Moreover, the lack of substrate to properly set could be the cause of the higher death rates encountered. The experimental design could be improved. Survival does not report if the differences found were significant.
					05:00:00		Survival	Higher survival of the soft gorgonians allocated on the MAT.
(Goreau & Wolf, 2013)	Jamaica	Coral	2920	No Control	3.8 – 17 V	Does not provide any information on how the measured all the parameters.	Growth	According to authors, growth was higher on the organisms on MATs	The study does not present an experimental design, sampling techniques, measurements or a control group.
							Recruitment	Juveniles were 1 mm in diameter and had a coverage of 0.7 juveniles/cm2
(Jompa et al., 2013)	Indonesia	Coral	2190	Already existing coral reefs	6 – 12 V	Measurements were taken every two weeks. No much information on the samplings, the frequency of the measurements is known because of the graphs and units used.	Growth	Higher voltages increase the growth rate of the corals.	The study use the surrounding corals as control groups, although they do not allow comparison. Treatments are not indicated to be in different modules, and the authors mentioned that the voltage was inconsistent. Moreover, the study does not report any measurement values, inferential values and just mentions “they grow more than controls”.
							Species Density	Species exposed to electricity created richer and more biodiverse.
(Karissa et al., 2013)	Buleleng, Bali, Indonesia	Oysters	90	Steel	Low-voltage (Values not specified)	Sampling frequency of every two weeks.	Growth	Oyster juveniles 10 months old exposed to the MAT had higher growth.	The study does not mention what the control is; the description of the setup is confusing, and it does not specify the exact number of panels used for each treatment, etc Despite the factorial ANOVA, interactions between treatments are not reported.
							Weight	No differences in the weight of the oysters between treatments.
							Survival	Higher survival of the organisms on MAT, although it was not significantly higher in comparison to control.
(Kihara et al., 2013)	Taketomi-higashi Port, Okinawa	Corals	730	Steel	0.02-0.05 A/m2	Seasonal monitoring in April, August, January, June, October, February, June, August and October.	Growth	No difference in growth between treatments.	Each structure is settle close by each other, the electrical field created might influence the control. Doesn't describe the statistical analyses on the materials and methods. Only shows data from P. damicornis. Differences in the sampling number for each treatment, in the case of 0.5 - 0.1 which reported highest values, also is the number with the lower sampling number n=10. Since the study did …
					0.05 – 0.1 A/m2
					>0.1 A/m2
			7	MAT	0.01 – 0.1 A/m2		Recruitment	Highest recruitment in the control group and decreased with higher currents.
(Nitzsche, 2013)	Permuteran Bali, Indonesia	Sponge	88	No Control	Low-voltage (Values not specified)	Data collection were carried out three times, repeated in the same chronological order. First just after the setup of the experiment, first repetition on the middle and the last one at the end of the experiment. Data was collected using photographs and calipers in situ.	Survival	According to the authors, MAT have a beneficial effect on corals while it does not in encrusting sponges. These beneficial effects are observed from 0 to 10 m away from the electric source, with the maximum at 3 m.	Most of the measurements were removed (35 out of 66 recorded values). Moreover, the number of replicates was insufficient.
		Coral
(Shorr et al., 2013)	New York, USA	Oyster	730	Steel	17.6 - 18.4 V	Oyster size was measured periodically during the 2010 and 2011 growing season. Measurements using photos. Another set was measured on September 2010, and again end of winter, and again on April 2011.	Growth	Higher growth of organisms exposed to the lower values of high voltage generated by the MAT.	Study design is not specified, the treatments are not clear, in the result sections the treatments were different from what was described before, and inferential statistics are not reported.
					7.39 - 11.14 A		Survival	Similar values between low-voltage and high-voltage.
(Vaccarella & Goreau, 2013)	Italy	Seagrass	120	No Control	Not Specified	No information was provided about the data collection and the sampling frequency.	Growth	Higher growth of seagrass roots and better attachment to MAT structures. 80% of the seagrass showed root growth from 6.2 to 79.7 mm	The study does not describe the experimental design, treatments are not described, the number of replicates is not mentioned, and sampling techniques and measurements are not mentioned.
(Zamani et al., 2013)	Pramuka, Indonesia	Coral	210	Steel	3 – 6 V	In situ measurements using a caliper every month.	Growth	Growth of the organisms on the MAT was significantly higher.	The control group is steel. Inferential statistics for the survival are not reported.
							Survival	Survival of corals was higher in MAT.
(Romatzki, 2014)	Lihage island, Indonesia	Coral	270	Steel	1.7 – 2.4 A/m2	In situ measurement using a caliper every 4-week intervals.	Growth	Lower electric current values did not show any difference with the control group, while higher current values had detrimental effects on the organisms.	Steel does not offer a comparison. The corals were attached using plastic cable ties, which could be a confounding variable. Values for the survival are not reported.
							Extension rate	Extension rate differed between species of corals.
							Survival	No differences between control and organisms exposed to MAT were observed.
(Latchere et al., 2016)	Bora Bora Lagoon, French Polynesia	Oyster	63	LVMD	3.7 V	Weekly measurements of shell height and live weight.	Growth	Differences in the measurements related to growth: thickness was not affected by MAT but weight was significant after the 9th week of exposure.
						Mantle tissue samples from 4-5 random individuals. Molecular DNA analysis such as quantitative PCR and estimated using the fluorescence signals.	Gene Expression	Higher expression of biomineralisation-related genes.
(Natasasmita, 2016)	Permuteran, Indonesia	Coral	84	Steel	6 – 12 V	Data were collected weekly. The data included in situ measurements and photos.	Growth	Higher growth of the smaller fragments when exposed to higher voltage, while higher growth of bigger fragments when exposed to lower voltage.	The number of replicates is too low, just 5 fragments per treatment. It does not provide enough statistical power to produce valid results. Values of the control group in growth measurements or inferential statistics throughout the experiment are not reported.
							Survival	Higher survival of corals on MAT.
(Rizal, Rani & Faizal, 2018)	Sabang, Indonesia	Coral	90	Steel	6.4 V	Monthly sample of growth using caliper.	Growth	Growth of the corals was higher on MAT	The study does not report inferential statistics.
(Hunsucker et al., 2019)	Florida, USA	Oyster	77	Plastic	1.3 V	Weekly monitoring for three months using clamps on ammeter for the electrode and photographs for the organisms.	Recruitment	More oyster spat on the MAT than on the plastic.	Comparison using plastic is described as the objective of the study. Moreover, the results do not report exact numbers or inferential statistics. The number of replicates used is unclear.
					06:00:00
(Huang et al., 2020)	Lab, China	Coral	60	Control Not Specified	0.01 A	Mortality was examined at days 30, 45, and 60 from the start of the experiment, considering as dead those organisms with over >90% of necrosis.	Survival	97% of the corals on MAT were alive by the end of the experiment.	Information about the control group, measurement values and inferential statistics are missing.
						Relative electron transport rates and potential maximum quantum yield were used. Organisms were exposed to natural sunlight for 2 hours before measurements.	Fluorescence	Fluorescence of the organisms allocated on MAT was higher.
(Hunsucker et al., 2021)	Florida, USA	Oyster	90	Plastic	1.3 V	Weekly monitoring for three months using clamps on ammeter for the electrode and photographs for the organisms.	Recruitment	More oyster spat on the MAT than on the plastic.	Comparison using plastic is described as the objective of the study. Moreover, the results do not report exact numbers or inferential statistics. The number of replicates used is unclear.
					06:00:00
(Samidon et al., 2022)	Sabang, Indonesia	Coral	730	Steel	12 V	Underwater photographs. First monitoring right after setting up the experiment, second 4 months later, and the third 12 month later (due to COVID-19.	Growth	The planar area of branching coral is higher on MAT. However, the growth rate is higher in the control group in comparison to MAT. No differences in tabular corals.	Just one replicate of the control group was used.
					03:00:00		Survival	No differences in the survival between the organisms in the MAT and the control group.
(Carmona-Rodríguez et al., 2023)	Alicante, Spain	Biofouling Community	90	Steel	Comparison with the LVMD of MAT without electricity	Meshes were taken from the water after 3 months of exposure to analyze the community on the lab.	Species diversity	The biofouling community setting on MAT was more biodiverse and rich than in the control group.	Direct comparison between substrates with completely different properties for colonization by benthic organisms.
(Cook et al., 2023)	Agicourt Reef, Australia	Coral	1460	Natural Rock	5 V	38% of the samples were measured in situ with caliper for the first 7 months. Later the benthos was surveyed using photographs.	Coverage	Variables measured between corals in MAT and Natural rock were not different.	The control group is located just next to the treatment, which might have been influenced by the electric field created. Growth and survival are only compared between treatments.
					01:00:00		Growth
							Survival
(Nugroho et al., 2023)	Karang Jeruk, Palau	Coral	150	Already existing coral reefs	Low-voltage (Values not specified)	Data was taken in situ monthly and compared with the data acquired from the national agency in the past.	Growth	Coral on MAT exhibited higher growth rates than those in the control group.	Growth rates between transplant and already settled colonies might naturally vary.
(Knoester et al., 2024)	Shimoni, Kenya	Coral	365	LVMD	6.4 V	Photographs were taken in situ seven time throughout the study, starting on February and bi-monthly since then.	Growth	Organisms on MAT exhibited lower growth in comparison to the control group.
					0.84 A/m2		Survival	Only Porites cylindrica exhibited higher survival on MAT, Acropora verweyi did not show differences, while the rest of the species had higher mortalities happening sooner on MAT.
							Recruitment	Lower colonisation by coral larvae on the MAT in comparison to the control group.
(Subhan et al., 2024)	Biorock Permuteran, Indonesia	Coral	2	Natural coral reefs transplanted at the same time as the MAT	Low-voltage (Values not specified)	Three transects of 50 m with 0.5 m intervals on the fully developed reefs were conducted. Visual survey recording or the present biodiversity was recorded along the transect.	Coverage	Higher percentage coverage in the natural reefs.	Inferential statistics are missing.
							Survival	Higher survival in the natural reefs.
